# Supplementary material for: A social recommendation model based on adaptive residual graph convolution networks
Source: PeerJ Comput Sci. 2025 Jul 16;11:e3010. doi: 10.7717/peerj-cs.3010 (PMC12453798; doi:10.7717/peerj-cs.3010)
Supplement: Supplemental Information 1 [file peerj-cs-11-3010-s001.zip]

Archive with 45 entries (33 files):
- .idea/
- .idea/.gitignore
- .idea/inspectionProfiles/
- .idea/inspectionProfiles/profiles_settings.xml
- .idea/inspectionProfiles/Project_Default.xml
- .idea/misc.xml
- .idea/modules.xml
- .idea/SocialGCNRI.iml
- .idea/workspace.xml
- SocialGCNRI-master/
- SocialGCNRI-master/checkpoints/
- SocialGCNRI-master/data/
- SocialGCNRI-master/data/preprocessed/
- SocialGCNRI-master/data/preprocessed/ciao/
- SocialGCNRI-master/data/preprocessed/lastfm/
- SocialGCNRI-master/data/raw/
- SocialGCNRI-master/data/raw/ciao/
- SocialGCNRI-master/data/raw/ciao/rating_with_timestamp.mat
- SocialGCNRI-master/data/raw/ciao/trust.mat
- SocialGCNRI-master/data/raw/lastfm/
- SocialGCNRI-master/data/raw/lastfm/artists.dat
- SocialGCNRI-master/data/raw/lastfm/readme.txt
- SocialGCNRI-master/data/raw/lastfm/tags.dat
- SocialGCNRI-master/data/raw/lastfm/user_artists.dat
- SocialGCNRI-master/data/raw/lastfm/user_friends.dat
- SocialGCNRI-master/data/raw/lastfm/user_taggedartists-timestamps.dat
- SocialGCNRI-master/data/raw/lastfm/user_taggedartists.dat
- SocialGCNRI-master/data.pkl
- SocialGCNRI-master/dataloader.py
- SocialGCNRI-master/main.py
- SocialGCNRI-master/model.py
- SocialGCNRI-master/parse.py
- SocialGCNRI-master/Procedure.py
- SocialGCNRI-master/README.md
- SocialGCNRI-master/register.py
- SocialGCNRI-master/utils.py
- SocialGCNRI-master/world.py
- SocialGCNRI-master/__pycache__/
- SocialGCNRI-master/__pycache__/dataloader.cpython-39.pyc
- SocialGCNRI-master/__pycache__/model.cpython-39.pyc
- SocialGCNRI-master/__pycache__/parse.cpython-39.pyc
- SocialGCNRI-master/__pycache__/Procedure.cpython-39.pyc
- SocialGCNRI-master/__pycache__/register.cpython-39.pyc
- SocialGCNRI-master/__pycache__/utils.cpython-39.pyc
- SocialGCNRI-master/__pycache__/world.cpython-39.pyc
