# Supplementary material for: A social recommendation model based on adaptive residual graph convolution networks
Source: PeerJ Comput Sci. 2025 Jul 16;11:e3010. doi: 10.7717/peerj-cs.3010 (PMC12453798; doi:10.7717/peerj-cs.3010)
Supplement: Supplemental Information 1 [file peerj-cs-11-3010-s001.zip › SocialGCNRI-master/data/raw/lastfm/artists.dat]

id	name	url	pictureURL
1	MALICE MIZER	http://www.last.fm/music/MALICE+MIZER	http://userserve-ak.last.fm/serve/252/10808.jpg
2	Diary of Dreams	http://www.last.fm/music/Diary+of+Dreams	http://userserve-ak.last.fm/serve/252/3052066.jpg
3	Carpathian Forest	http://www.last.fm/music/Carpathian+Forest	http://userserve-ak.last.fm/serve/252/40222717.jpg
4	Moi dix Mois	http://www.last.fm/music/Moi+dix+Mois	http://userserve-ak.last.fm/serve/252/54697835.png
5	Bella Morte	http://www.last.fm/music/Bella+Morte	http://userserve-ak.last.fm/serve/252/14789013.jpg
6	Moonspell	http://www.last.fm/music/Moonspell	http://userserve-ak.last.fm/serve/252/2181591.jpg
7	Marilyn Manson	http://www.last.fm/music/Marilyn+Manson	http://userserve-ak.last.fm/serve/252/2558217.jpg
8	DIR EN GREY	http://www.last.fm/music/DIR+EN+GREY	http://userserve-ak.last.fm/serve/252/46968835.png
9	Combichrist	http://www.last.fm/music/Combichrist	http://userserve-ak.last.fm/serve/252/51273485.jpg
10	Grendel	http://www.last.fm/music/Grendel	http://userserve-ak.last.fm/serve/252/5872875.jpg
11	Agonoize	http://www.last.fm/music/Agonoize	http://userserve-ak.last.fm/serve/252/31693309.jpg
12	Behemoth	http://www.last.fm/music/Behemoth	http://userserve-ak.last.fm/serve/252/54196161.jpg
13	Hocico	http://www.last.fm/music/Hocico	http://userserve-ak.last.fm/serve/252/34892635.jpg
15	Dimmu Borgir	http://www.last.fm/music/Dimmu+Borgir	http://userserve-ak.last.fm/serve/252/52216127.png
16	London After Midnight	http://www.last.fm/music/London+After+Midnight	http://userserve-ak.last.fm/serve/252/5364091.jpg
17	Psyclon Nine	http://www.last.fm/music/Psyclon+Nine	http://userserve-ak.last.fm/serve/252/35246025.jpg
18	The Crüxshadows	http://www.last.fm/music/The+Cr%C3%BCxshadows	http://userserve-ak.last.fm/serve/252/10323129.jpg
19	:wumpscut:	http://www.last.fm/music/%3Awumpscut%3A	http://userserve-ak.last.fm/serve/252/541326.jpg
20	Limbonic Art	http://www.last.fm/music/Limbonic+Art	http://userserve-ak.last.fm/serve/252/29314111.jpg
21	Artista sconosciuto	http://www.last.fm/music/Artista+sconosciuto	http://userserve-ak.last.fm/serve/252/17969009.png
22	xotox	http://www.last.fm/music/xotox	http://userserve-ak.last.fm/serve/252/5297893.jpg
23	The Kovenant	http://www.last.fm/music/The+Kovenant	http://userserve-ak.last.fm/serve/252/8058051.jpg
24	Feindflug	http://www.last.fm/music/Feindflug	http://userserve-ak.last.fm/serve/252/17291471.jpg
25	Cradle of Filth	http://www.last.fm/music/Cradle+of+Filth	http://userserve-ak.last.fm/serve/252/30799583.jpg
26	Tamtrum	http://www.last.fm/music/Tamtrum	http://userserve-ak.last.fm/serve/252/8193963.jpg
27	Laibach	http://www.last.fm/music/Laibach	http://userserve-ak.last.fm/serve/252/615172.jpg
28	Gorgoroth	http://www.last.fm/music/Gorgoroth	http://userserve-ak.last.fm/serve/252/35522943.jpg
30	And One	http://www.last.fm/music/And+One	http://userserve-ak.last.fm/serve/252/50818861.jpg
31	Amduscia	http://www.last.fm/music/Amduscia	http://userserve-ak.last.fm/serve/252/23951523.jpg
32	Covenant	http://www.last.fm/music/Covenant	http://userserve-ak.last.fm/serve/252/59793013.jpg
34	Icon of Coil	http://www.last.fm/music/Icon+of+Coil	http://userserve-ak.last.fm/serve/252/371747.jpg
36	KMFDM	http://www.last.fm/music/KMFDM	http://userserve-ak.last.fm/serve/252/19970449.jpg
37	Funker Vogt	http://www.last.fm/music/Funker+Vogt	http://userserve-ak.last.fm/serve/252/16436553.jpg
38	Dawn of Ashes	http://www.last.fm/music/Dawn+of+Ashes	http://userserve-ak.last.fm/serve/252/28578343.jpg
39	Sopor Aeternus & The Ensemble of Shadows	http://www.last.fm/music/Sopor%2BAeternus%2B%2526%2BThe%2BEnsemble%2Bof%2BShadows	http://userserve-ak.last.fm/serve/252/260221.jpg
40	The Faint	http://www.last.fm/music/The+Faint	http://userserve-ak.last.fm/serve/252/1985.jpg
41	God Module	http://www.last.fm/music/God+Module	http://userserve-ak.last.fm/serve/252/608782.jpg
43	Noisuf-X	http://www.last.fm/music/Noisuf-X	http://userserve-ak.last.fm/serve/252/27456325.jpg
44	Das Ich	http://www.last.fm/music/Das+Ich	http://userserve-ak.last.fm/serve/252/46246053.jpg
45	Mindless Self Indulgence	http://www.last.fm/music/Mindless+Self+Indulgence	http://userserve-ak.last.fm/serve/252/360590.jpg
46	Pyotr Ilyich Tchaikovsky	http://www.last.fm/music/Pyotr+Ilyich+Tchaikovsky	http://userserve-ak.last.fm/serve/252/44326361.png
47	Emperor	http://www.last.fm/music/Emperor	http://userserve-ak.last.fm/serve/252/12767259.jpg
48	Anorexia Nervosa	http://www.last.fm/music/Anorexia+Nervosa	http://userserve-ak.last.fm/serve/252/396508.jpg
49	Reaper	http://www.last.fm/music/Reaper	http://userserve-ak.last.fm/serve/252/36414477.png
50	Gothminister	http://www.last.fm/music/Gothminister	http://userserve-ak.last.fm/serve/252/23255695.jpg
51	Duran Duran	http://www.last.fm/music/Duran+Duran	http://userserve-ak.last.fm/serve/252/155668.jpg
52	Morcheeba	http://www.last.fm/music/Morcheeba	http://userserve-ak.last.fm/serve/252/46005111.png
53	Air	http://www.last.fm/music/Air	http://userserve-ak.last.fm/serve/252/251119.jpg
54	Hooverphonic	http://www.last.fm/music/Hooverphonic	http://userserve-ak.last.fm/serve/252/40553471.png
55	Kylie Minogue	http://www.last.fm/music/Kylie+Minogue	http://userserve-ak.last.fm/serve/252/12740835.jpg
56	Daft Punk	http://www.last.fm/music/Daft+Punk	http://userserve-ak.last.fm/serve/252/10923145.png
57	Thievery Corporation	http://www.last.fm/music/Thievery+Corporation	http://userserve-ak.last.fm/serve/252/50633735.png
58	Goldfrapp	http://www.last.fm/music/Goldfrapp	http://userserve-ak.last.fm/serve/252/36460899.png
59	New Order	http://www.last.fm/music/New+Order	http://userserve-ak.last.fm/serve/252/6650979.jpg
60	Matt Bianco	http://www.last.fm/music/Matt+Bianco	http://userserve-ak.last.fm/serve/252/369674.jpg
61	Talk Talk	http://www.last.fm/music/Talk+Talk	http://userserve-ak.last.fm/serve/252/48047875.jpg
62	Prefab Sprout	http://www.last.fm/music/Prefab+Sprout	http://userserve-ak.last.fm/serve/252/15600007.png
63	Enigma	http://www.last.fm/music/Enigma	http://userserve-ak.last.fm/serve/252/36180069.png
64	Röyksopp	http://www.last.fm/music/R%C3%B6yksopp	http://userserve-ak.last.fm/serve/252/10953763.jpg
65	Coldplay	http://www.last.fm/music/Coldplay	http://userserve-ak.last.fm/serve/252/67770.jpg
66	Faithless	http://www.last.fm/music/Faithless	http://userserve-ak.last.fm/serve/252/42558111.jpg
67	Madonna	http://www.last.fm/music/Madonna	http://userserve-ak.last.fm/serve/252/340387.jpg
68	Icehouse	http://www.last.fm/music/Icehouse	http://userserve-ak.last.fm/serve/252/189704.jpg
69	Sade	http://www.last.fm/music/Sade	http://userserve-ak.last.fm/serve/252/61389233.png
70	Moby	http://www.last.fm/music/Moby	http://userserve-ak.last.fm/serve/252/130045.jpg
71	Dido	http://www.last.fm/music/Dido	http://userserve-ak.last.fm/serve/252/21564957.jpg
72	Depeche Mode	http://www.last.fm/music/Depeche+Mode	http://userserve-ak.last.fm/serve/252/75022.jpg
73	Café Del Mar	http://www.last.fm/music/Caf%C3%A9+Del+Mar	http://userserve-ak.last.fm/serve/252/30003469.jpg
74	Basia	http://www.last.fm/music/Basia	http://userserve-ak.last.fm/serve/252/28540541.png
75	Camouflage	http://www.last.fm/music/Camouflage	http://userserve-ak.last.fm/serve/252/4183502.jpg
76	Electronic	http://www.last.fm/music/Electronic	http://userserve-ak.last.fm/serve/252/11464257.jpg
77	George Michael	http://www.last.fm/music/George+Michael	http://userserve-ak.last.fm/serve/252/39849449.png
78	The Adventures	http://www.last.fm/music/The+Adventures	http://userserve-ak.last.fm/serve/252/462539.jpg
79	Fiction Factory	http://www.last.fm/music/Fiction+Factory	http://userserve-ak.last.fm/serve/252/365892.jpg
80	Groove Armada	http://www.last.fm/music/Groove+Armada	http://userserve-ak.last.fm/serve/252/7025387.jpg
81	Portishead	http://www.last.fm/music/Portishead	http://userserve-ak.last.fm/serve/252/11272935.jpg
82	Marc Almond	http://www.last.fm/music/Marc+Almond	http://userserve-ak.last.fm/serve/252/50997309.png
83	Cock Robin	http://www.last.fm/music/Cock+Robin	http://userserve-ak.last.fm/serve/252/287993.jpg
84	Cut Copy	http://www.last.fm/music/Cut+Copy	http://userserve-ak.last.fm/serve/252/9539517.jpg
85	Spandau Ballet	http://www.last.fm/music/Spandau+Ballet	http://userserve-ak.last.fm/serve/252/354540.jpg
86	Katie Melua	http://www.last.fm/music/Katie+Melua	http://userserve-ak.last.fm/serve/252/38702721.png
87	Deacon Blue	http://www.last.fm/music/Deacon+Blue	http://userserve-ak.last.fm/serve/252/439471.jpg
88	Gorillaz	http://www.last.fm/music/Gorillaz	http://userserve-ak.last.fm/serve/252/45388159.png
89	Lady Gaga	http://www.last.fm/music/Lady+Gaga	http://userserve-ak.last.fm/serve/252/47390093.png
90	Kosheen	http://www.last.fm/music/Kosheen	http://userserve-ak.last.fm/serve/252/3309551.jpg
91	Nik Kershaw	http://www.last.fm/music/Nik+Kershaw	http://userserve-ak.last.fm/serve/252/4204557.jpg
92	Vitamin Z	http://www.last.fm/music/Vitamin+Z	http://userserve-ak.last.fm/serve/252/197506.jpg
93	Jean-Michel Jarre	http://www.last.fm/music/Jean-Michel+Jarre	http://userserve-ak.last.fm/serve/252/242240.jpg
94	Ministry of Sound	http://www.last.fm/music/Ministry+of+Sound	http://userserve-ak.last.fm/serve/252/13305931.jpg
95	Simply Red	http://www.last.fm/music/Simply+Red	http://userserve-ak.last.fm/serve/252/50997673.png
96	Fleetwood Mac	http://www.last.fm/music/Fleetwood+Mac	http://userserve-ak.last.fm/serve/252/337211.jpg
97	Duffy	http://www.last.fm/music/Duffy	http://userserve-ak.last.fm/serve/252/55142075.png
98	Japan	http://www.last.fm/music/Japan	http://userserve-ak.last.fm/serve/252/34822153.jpg
99	INXS	http://www.last.fm/music/INXS	http://userserve-ak.last.fm/serve/252/26433237.jpg
100	ABC	http://www.last.fm/music/ABC	http://userserve-ak.last.fm/serve/252/41596559.png
101	Pleq	http://www.last.fm/music/Pleq	http://userserve-ak.last.fm/serve/252/58414481.jpg
102	Segue	http://www.last.fm/music/Segue	http://userserve-ak.last.fm/serve/252/38568681.jpg
103	Max Richter	http://www.last.fm/music/Max+Richter	http://userserve-ak.last.fm/serve/252/51974589.png
104	Celer	http://www.last.fm/music/Celer	http://userserve-ak.last.fm/serve/252/43677713.jpg
105	Pjusk	http://www.last.fm/music/Pjusk	http://userserve-ak.last.fm/serve/252/43518367.jpg
106	Pleq & Segue	http://www.last.fm/music/Pleq%2B%2526%2BSegue	http://userserve-ak.last.fm/serve/252/58293455.jpg
107	Burial	http://www.last.fm/music/Burial	http://userserve-ak.last.fm/serve/252/60689649.png
108	Magnitophono	http://www.last.fm/music/Magnitophono	http://userserve-ak.last.fm/serve/252/24388525.jpg
109	andy graydon	http://www.last.fm/music/andy+graydon	http://userserve-ak.last.fm/serve/252/26569717.jpg
110	ddekombinacja	http://www.last.fm/music/ddekombinacja	http://userserve-ak.last.fm/serve/252/31731637.jpg
111	Pleq & Anna Rose Carter	http://www.last.fm/music/+noredirect/Pleq%2B%2526%2BAnna%2BRose%2BCarter
112	Go Koyashiki	http://www.last.fm/music/Go+Koyashiki	http://userserve-ak.last.fm/serve/252/58277441.jpg
113	Dustin O'Halloran	http://www.last.fm/music/Dustin+O%27Halloran	http://userserve-ak.last.fm/serve/252/28429321.jpg
114	offthesky	http://www.last.fm/music/offthesky	http://userserve-ak.last.fm/serve/252/35022765.png
115	Nebulo	http://www.last.fm/music/Nebulo	http://userserve-ak.last.fm/serve/252/14070783.jpg
116	Fjordne	http://www.last.fm/music/Fjordne	http://userserve-ak.last.fm/serve/252/43583903.jpg
117	Pleq & Chihiro	http://www.last.fm/music/Pleq%2B%2526%2BChihiro	http://userserve-ak.last.fm/serve/252/24610863.jpg
118	Spyweirdos	http://www.last.fm/music/Spyweirdos	http://userserve-ak.last.fm/serve/252/59489573.png
119	billy gomberg + offthesky	http://www.last.fm/music/+noredirect/billy%2Bgomberg%2B%252B%2Boffthesky
120	Deru	http://www.last.fm/music/Deru	http://userserve-ak.last.fm/serve/252/27329185.jpg
121	Lukid	http://www.last.fm/music/Lukid	http://userserve-ak.last.fm/serve/252/47883977.jpg
122	Manekinekod	http://www.last.fm/music/Manekinekod	http://userserve-ak.last.fm/serve/252/39374677.jpg
123	Danny Norbury	http://www.last.fm/music/Danny+Norbury	http://userserve-ak.last.fm/serve/252/4964091.jpg
124	Shinkei & Mise En Scene	http://www.last.fm/music/Shinkei%2B%2526%2BMise%2BEn%2BScene
125	aslope	http://www.last.fm/music/aslope	http://userserve-ak.last.fm/serve/252/39251237.jpg
126	The Notwist	http://www.last.fm/music/The+Notwist	http://userserve-ak.last.fm/serve/252/13533259.jpg
127	Off the Sky	http://www.last.fm/music/Off+the+Sky	http://userserve-ak.last.fm/serve/252/421091.jpg
128	strom noir	http://www.last.fm/music/strom+noir	http://userserve-ak.last.fm/serve/252/5519362.jpg
129	Aless	http://www.last.fm/music/Aless	http://userserve-ak.last.fm/serve/252/44521979.jpg
130	Philippe Lamy	http://www.last.fm/music/Philippe+Lamy	http://userserve-ak.last.fm/serve/252/34563725.jpg
131	Part Timer	http://www.last.fm/music/Part+Timer	http://userserve-ak.last.fm/serve/252/26514979.jpg
132	Deaf Center	http://www.last.fm/music/Deaf+Center	http://userserve-ak.last.fm/serve/252/179552.jpg
133	Lauki	http://www.last.fm/music/Lauki
134	Big Brotherz	http://www.last.fm/music/Big+Brotherz	http://userserve-ak.last.fm/serve/252/48444347.jpg
135	cokiyu	http://www.last.fm/music/cokiyu	http://userserve-ak.last.fm/serve/252/41954375.jpg
136	Verbose	http://www.last.fm/music/Verbose	http://userserve-ak.last.fm/serve/252/3406085.jpg
137	Worm Is Green	http://www.last.fm/music/Worm+Is+Green	http://userserve-ak.last.fm/serve/252/613837.jpg
138	Library Tapes	http://www.last.fm/music/Library+Tapes	http://userserve-ak.last.fm/serve/252/2247728.jpg
139	Richard Skelton	http://www.last.fm/music/Richard+Skelton	http://userserve-ak.last.fm/serve/252/43254939.png
140	Matryoshka	http://www.last.fm/music/Matryoshka	http://userserve-ak.last.fm/serve/252/42836783.jpg
141	Aidan Baker	http://www.last.fm/music/Aidan+Baker	http://userserve-ak.last.fm/serve/252/60671123.jpg
142	Ylid	http://www.last.fm/music/Ylid	http://userserve-ak.last.fm/serve/252/381247.jpg
143	Daisuke Miyatani	http://www.last.fm/music/Daisuke+Miyatani	http://userserve-ak.last.fm/serve/252/28588821.jpg
144	Dakota Suite	http://www.last.fm/music/Dakota+Suite	http://userserve-ak.last.fm/serve/252/34844669.jpg
145	Ryonkt	http://www.last.fm/music/Ryonkt	http://userserve-ak.last.fm/serve/252/3400979.jpg
146	Hird	http://www.last.fm/music/Hird	http://userserve-ak.last.fm/serve/252/317707.jpg
147	Svarte Greiner	http://www.last.fm/music/Svarte+Greiner	http://userserve-ak.last.fm/serve/252/29675371.jpg
148	The Boats	http://www.last.fm/music/The+Boats	http://userserve-ak.last.fm/serve/252/12285119.jpg
149	The Sound Of Lucrecia	http://www.last.fm/music/The+Sound+Of+Lucrecia	http://userserve-ak.last.fm/serve/252/37565391.jpg
150	Porzellan	http://www.last.fm/music/Porzellan	http://userserve-ak.last.fm/serve/252/36392371.jpg
151	Deep Forest	http://www.last.fm/music/Deep+Forest	http://userserve-ak.last.fm/serve/252/347830.jpg
152	Porcupine Tree	http://www.last.fm/music/Porcupine+Tree	http://userserve-ak.last.fm/serve/252/13065279.jpg
153	De/Vision	http://www.last.fm/music/De%252FVision	http://userserve-ak.last.fm/serve/252/14554013.jpg
154	Radiohead	http://www.last.fm/music/Radiohead	http://userserve-ak.last.fm/serve/252/8461967.jpg
155	Robbie Williams	http://www.last.fm/music/Robbie+Williams	http://userserve-ak.last.fm/serve/252/35492555.png
156	VAST	http://www.last.fm/music/VAST	http://userserve-ak.last.fm/serve/252/3516839.jpg
157	Michael Jackson	http://www.last.fm/music/Michael+Jackson	http://userserve-ak.last.fm/serve/252/30501527.png
158	עברי לידר	http://www.last.fm/music/%D7%A2%D7%91%D7%A8%D7%99+%D7%9C%D7%99%D7%93%D7%A8	http://userserve-ak.last.fm/serve/252/329485.jpg
159	The Cure	http://www.last.fm/music/The+Cure	http://userserve-ak.last.fm/serve/252/9151219.jpg
160	אביב גפן	http://www.last.fm/music/%D7%90%D7%91%D7%99%D7%91+%D7%92%D7%A4%D7%9F	http://userserve-ak.last.fm/serve/252/5810143.jpg
161	Enrique Iglesias	http://www.last.fm/music/Enrique+Iglesias	http://userserve-ak.last.fm/serve/252/46065447.png
162	God Is an Astronaut	http://www.last.fm/music/God+Is+an+Astronaut	http://userserve-ak.last.fm/serve/252/47057207.jpg
163	Pink Floyd	http://www.last.fm/music/Pink+Floyd	http://userserve-ak.last.fm/serve/252/39219129.jpg
164	יוני בלוך	http://www.last.fm/music/%D7%99%D7%95%D7%A0%D7%99+%D7%91%D7%9C%D7%95%D7%9A	http://userserve-ak.last.fm/serve/252/12529149.jpg
165	Planet Funk	http://www.last.fm/music/Planet+Funk	http://userserve-ak.last.fm/serve/252/30909637.jpg
166	The Cranberries	http://www.last.fm/music/The+Cranberries	http://userserve-ak.last.fm/serve/252/8407.jpg
167	Scissor Sisters	http://www.last.fm/music/Scissor+Sisters	http://userserve-ak.last.fm/serve/252/52406253.png
168	דניאל סלומון	http://www.last.fm/music/%D7%93%D7%A0%D7%99%D7%90%D7%9C+%D7%A1%D7%9C%D7%95%D7%9E%D7%95%D7%9F	http://userserve-ak.last.fm/serve/252/352614.jpg
169	אביתר בנאי	http://www.last.fm/music/%D7%90%D7%91%D7%99%D7%AA%D7%A8+%D7%91%D7%A0%D7%90%D7%99	http://userserve-ak.last.fm/serve/252/2225728.jpg
170	Mew	http://www.last.fm/music/Mew	http://userserve-ak.last.fm/serve/252/42247291.jpg
171	Stereophonics	http://www.last.fm/music/Stereophonics	http://userserve-ak.last.fm/serve/252/248095.jpg
172	Garbage	http://www.last.fm/music/Garbage	http://userserve-ak.last.fm/serve/252/143186.jpg
173	Placebo	http://www.last.fm/music/Placebo	http://userserve-ak.last.fm/serve/252/300983.jpg
174	Infected Mushroom	http://www.last.fm/music/Infected+Mushroom	http://userserve-ak.last.fm/serve/252/6628687.jpg
175	Delerium	http://www.last.fm/music/Delerium	http://userserve-ak.last.fm/serve/252/7342823.jpg
176	Scorpions	http://www.last.fm/music/Scorpions	http://userserve-ak.last.fm/serve/252/3616479.png
177	Rock Star Supernova	http://www.last.fm/music/Rock+Star+Supernova	http://userserve-ak.last.fm/serve/252/139182.jpg
178	Dolores O'Riordan	http://www.last.fm/music/Dolores+O%27Riordan	http://userserve-ak.last.fm/serve/252/5515307.jpg
179	Tommy Lee	http://www.last.fm/music/Tommy+Lee	http://userserve-ak.last.fm/serve/252/17693251.jpg
180	Roxette	http://www.last.fm/music/Roxette	http://userserve-ak.last.fm/serve/252/2298997.jpg
181	Paradise Lost	http://www.last.fm/music/Paradise+Lost	http://userserve-ak.last.fm/serve/252/35325935.jpg
182	Keane	http://www.last.fm/music/Keane	http://userserve-ak.last.fm/serve/252/8891209.jpg
183	Jamiroquai	http://www.last.fm/music/Jamiroquai	http://userserve-ak.last.fm/serve/252/17958209.jpg
184	James Blunt	http://www.last.fm/music/James+Blunt	http://userserve-ak.last.fm/serve/252/2862243.jpg
185	Reamonn	http://www.last.fm/music/Reamonn	http://userserve-ak.last.fm/serve/252/45094837.png
186	Blackfield	http://www.last.fm/music/Blackfield	http://userserve-ak.last.fm/serve/252/55835355.png
187	a-ha	http://www.last.fm/music/a-ha	http://userserve-ak.last.fm/serve/252/44717589.png
188	Opeth	http://www.last.fm/music/Opeth	http://userserve-ak.last.fm/serve/252/45325391.png
189	Poets of the Fall	http://www.last.fm/music/Poets+of+the+Fall	http://userserve-ak.last.fm/serve/252/60552447.jpg
190	Muse	http://www.last.fm/music/Muse	http://userserve-ak.last.fm/serve/252/416514.jpg
191	OneRepublic	http://www.last.fm/music/OneRepublic	http://userserve-ak.last.fm/serve/252/38037651.png
192	Elton John	http://www.last.fm/music/Elton+John	http://userserve-ak.last.fm/serve/252/17079375.jpg
193	Tears for Fears	http://www.last.fm/music/Tears+for+Fears	http://userserve-ak.last.fm/serve/252/42813709.png
194	The Tiger Lillies	http://www.last.fm/music/The+Tiger+Lillies	http://userserve-ak.last.fm/serve/252/5921990.png
195	Bright Eyes	http://www.last.fm/music/Bright+Eyes	http://userserve-ak.last.fm/serve/252/26273.jpg
196	Beirut	http://www.last.fm/music/Beirut	http://userserve-ak.last.fm/serve/252/51274303.png
197	Tom Waits	http://www.last.fm/music/Tom+Waits	http://userserve-ak.last.fm/serve/252/207221.jpg
198	System of a Down	http://www.last.fm/music/System+of+a+Down	http://userserve-ak.last.fm/serve/252/363017.jpg
199	Arcade Fire	http://www.last.fm/music/Arcade+Fire	http://userserve-ak.last.fm/serve/252/18697365.jpg
200	Gogol Bordello	http://www.last.fm/music/Gogol+Bordello	http://userserve-ak.last.fm/serve/252/35336869.jpg
201	Ленинград	http://www.last.fm/music/%D0%9B%D0%B5%D0%BD%D0%B8%D0%BD%D0%B3%D1%80%D0%B0%D0%B4	http://userserve-ak.last.fm/serve/252/61714693.jpg
202	CAKE	http://www.last.fm/music/CAKE	http://userserve-ak.last.fm/serve/252/12825895.gif
203	Blur	http://www.last.fm/music/Blur	http://userserve-ak.last.fm/serve/252/269394.jpg
204	Damien Rice	http://www.last.fm/music/Damien+Rice	http://userserve-ak.last.fm/serve/252/292534.png
205	Andrew Bird	http://www.last.fm/music/Andrew+Bird	http://userserve-ak.last.fm/serve/252/951.jpg
206	Beck	http://www.last.fm/music/Beck	http://userserve-ak.last.fm/serve/252/7497941.jpg
207	Arctic Monkeys	http://www.last.fm/music/Arctic+Monkeys	http://userserve-ak.last.fm/serve/252/33550647.jpg
208	Babyshambles	http://www.last.fm/music/Babyshambles	http://userserve-ak.last.fm/serve/252/371350.jpg
209	My Chemical Romance	http://www.last.fm/music/My+Chemical+Romance	http://userserve-ak.last.fm/serve/252/411086.jpg
210	Bloc Party	http://www.last.fm/music/Bloc+Party	http://userserve-ak.last.fm/serve/252/780386.jpg
211	The Decemberists	http://www.last.fm/music/The+Decemberists	http://userserve-ak.last.fm/serve/252/886900.jpg
212	Bob Dylan	http://www.last.fm/music/Bob+Dylan	http://userserve-ak.last.fm/serve/252/13979651.jpg
213	Jacques Brel	http://www.last.fm/music/Jacques+Brel	http://userserve-ak.last.fm/serve/252/23711613.jpg
214	DeVotchKa	http://www.last.fm/music/DeVotchKa	http://userserve-ak.last.fm/serve/252/200510.jpg
215	Jeff Buckley	http://www.last.fm/music/Jeff+Buckley	http://userserve-ak.last.fm/serve/252/49531.jpg
216	Sparklehorse	http://www.last.fm/music/Sparklehorse	http://userserve-ak.last.fm/serve/252/43593291.png
217	Death Cab for Cutie	http://www.last.fm/music/Death+Cab+for+Cutie	http://userserve-ak.last.fm/serve/252/60010487.jpg
218	Man Man	http://www.last.fm/music/Man+Man	http://userserve-ak.last.fm/serve/252/5366105.jpg
219	M. Ward	http://www.last.fm/music/M.+Ward	http://userserve-ak.last.fm/serve/252/27105637.jpg
220	Red Hot Chili Peppers	http://www.last.fm/music/Red+Hot+Chili+Peppers	http://userserve-ak.last.fm/serve/252/155038.jpg
221	Travis	http://www.last.fm/music/Travis	http://userserve-ak.last.fm/serve/252/137315.jpg
222	Modest Mouse	http://www.last.fm/music/Modest+Mouse	http://userserve-ak.last.fm/serve/252/886281.jpg
223	Band of Horses	http://www.last.fm/music/Band+of+Horses	http://userserve-ak.last.fm/serve/252/299960.jpg
224	Yeong-wook Jo	http://www.last.fm/music/Yeong-wook+Jo	http://userserve-ak.last.fm/serve/252/33177663.jpg
225	Interpol	http://www.last.fm/music/Interpol	http://userserve-ak.last.fm/serve/252/50656.jpg
226	Queens of the Stone Age	http://www.last.fm/music/Queens+of+the+Stone+Age	http://userserve-ak.last.fm/serve/252/270457.jpg
227	The Beatles	http://www.last.fm/music/The+Beatles	http://userserve-ak.last.fm/serve/252/2588646.jpg
228	Kings of Leon	http://www.last.fm/music/Kings+of+Leon	http://userserve-ak.last.fm/serve/252/2739814.jpg
229	The Killers	http://www.last.fm/music/The+Killers	http://userserve-ak.last.fm/serve/252/250099.jpg
230	Green Day	http://www.last.fm/music/Green+Day	http://userserve-ak.last.fm/serve/252/15291249.jpg
231	Devendra Banhart	http://www.last.fm/music/Devendra+Banhart	http://userserve-ak.last.fm/serve/252/22080795.jpg
232	Sunset Rubdown	http://www.last.fm/music/Sunset+Rubdown	http://userserve-ak.last.fm/serve/252/41876349.png
233	Nine Inch Nails	http://www.last.fm/music/Nine+Inch+Nails	http://userserve-ak.last.fm/serve/252/29014025.jpg
234	Nirvana	http://www.last.fm/music/Nirvana	http://userserve-ak.last.fm/serve/252/380269.jpg
235	Eels	http://www.last.fm/music/Eels	http://userserve-ak.last.fm/serve/252/33367415.jpg
236	Clap Your Hands Say Yeah	http://www.last.fm/music/Clap+Your+Hands+Say+Yeah	http://userserve-ak.last.fm/serve/252/765229.jpg
237	Thom Yorke	http://www.last.fm/music/Thom+Yorke	http://userserve-ak.last.fm/serve/252/29289641.jpg
238	Massive Attack	http://www.last.fm/music/Massive+Attack	http://userserve-ak.last.fm/serve/252/41438057.jpg
239	Keyshia Cole	http://www.last.fm/music/Keyshia+Cole	http://userserve-ak.last.fm/serve/252/61549437.png
240	Racionais MC's	http://www.last.fm/music/Racionais+MC%27s	http://userserve-ak.last.fm/serve/252/3000654.jpg
241	Toni Braxton	http://www.last.fm/music/Toni+Braxton	http://userserve-ak.last.fm/serve/252/46200685.png
242	Elo da Corrente	http://www.last.fm/music/Elo+da+Corrente	http://userserve-ak.last.fm/serve/252/54216039.jpg
243	Teta Lando	http://www.last.fm/music/Teta+Lando	http://userserve-ak.last.fm/serve/252/57587349.jpg
244	Flagelo Urbano	http://www.last.fm/music/Flagelo+Urbano	http://userserve-ak.last.fm/serve/252/57586835.jpg
245	Bob Marley & The Wailers	http://www.last.fm/music/Bob%2BMarley%2B%2526%2BThe%2BWailers	http://userserve-ak.last.fm/serve/252/208159.jpg
246	Adriana Calcanhotto	http://www.last.fm/music/Adriana+Calcanhotto	http://userserve-ak.last.fm/serve/252/31094941.jpg
247	Maxwell	http://www.last.fm/music/Maxwell	http://userserve-ak.last.fm/serve/252/47848615.png
248	Pharoahe Monch	http://www.last.fm/music/Pharoahe+Monch	http://userserve-ak.last.fm/serve/252/54010599.jpg
249	Common	http://www.last.fm/music/Common	http://userserve-ak.last.fm/serve/252/10623523.jpg
250	Bob Marley	http://www.last.fm/music/Bob+Marley	http://userserve-ak.last.fm/serve/252/77849.jpg
251	Whitney Houston	http://www.last.fm/music/Whitney+Houston	http://userserve-ak.last.fm/serve/252/58879935.png
252	Tamia	http://www.last.fm/music/Tamia	http://userserve-ak.last.fm/serve/252/26185453.png
253	Bryan Adams	http://www.last.fm/music/Bryan+Adams	http://userserve-ak.last.fm/serve/252/40597201.png
254	Lokua Kanza	http://www.last.fm/music/Lokua+Kanza	http://userserve-ak.last.fm/serve/252/2908571.jpg
255	Nach	http://www.last.fm/music/Nach	http://userserve-ak.last.fm/serve/252/2510461.jpg
256	Kid Abelha	http://www.last.fm/music/Kid+Abelha	http://userserve-ak.last.fm/serve/252/61705261.jpg
257	Mariah Carey	http://www.last.fm/music/Mariah+Carey	http://userserve-ak.last.fm/serve/252/4230813.jpg
258	Tina Turner	http://www.last.fm/music/Tina+Turner	http://userserve-ak.last.fm/serve/252/260723.jpg
259	9th Wonder	http://www.last.fm/music/9th+Wonder	http://userserve-ak.last.fm/serve/252/5915045.jpg
260	Floetry	http://www.last.fm/music/Floetry	http://userserve-ak.last.fm/serve/252/7196965.jpg
261	Marisa Monte	http://www.last.fm/music/Marisa+Monte	http://userserve-ak.last.fm/serve/252/20654981.jpg
262	Mary J. Blige	http://www.last.fm/music/Mary+J.+Blige	http://userserve-ak.last.fm/serve/252/60234673.png
263	Jill Scott	http://www.last.fm/music/Jill+Scott	http://userserve-ak.last.fm/serve/252/61389167.png
264	Sara Tavares	http://www.last.fm/music/Sara+Tavares	http://userserve-ak.last.fm/serve/252/44745251.png
265	Céline Dion	http://www.last.fm/music/C%C3%A9line+Dion	http://userserve-ak.last.fm/serve/252/47543179.png
266	Erykah Badu	http://www.last.fm/music/Erykah+Badu	http://userserve-ak.last.fm/serve/252/44415509.jpg
267	Nas	http://www.last.fm/music/Nas	http://userserve-ak.last.fm/serve/252/46358275.png
268	Richard Marx	http://www.last.fm/music/Richard+Marx	http://userserve-ak.last.fm/serve/252/7905405.jpg
269	Dru Hill	http://www.last.fm/music/Dru+Hill	http://userserve-ak.last.fm/serve/252/52209529.png
270	Maria Bethânia	http://www.last.fm/music/Maria+Beth%C3%A2nia	http://userserve-ak.last.fm/serve/252/15719805.jpg
271	Mos Def	http://www.last.fm/music/Mos+Def	http://userserve-ak.last.fm/serve/252/28041091.jpg
272	Faith Evans	http://www.last.fm/music/Faith+Evans	http://userserve-ak.last.fm/serve/252/10418795.jpg
273	Avant	http://www.last.fm/music/Avant	http://userserve-ak.last.fm/serve/252/135431.jpg
274	Bob da Rage Sense	http://www.last.fm/music/Bob+da+Rage+Sense	http://userserve-ak.last.fm/serve/252/4355.jpg
275	Angie Stone	http://www.last.fm/music/Angie+Stone	http://userserve-ak.last.fm/serve/252/5417218.jpg
276	Gang Starr	http://www.last.fm/music/Gang+Starr	http://userserve-ak.last.fm/serve/252/43178391.jpg
277	Papa Wemba	http://www.last.fm/music/Papa+Wemba	http://userserve-ak.last.fm/serve/252/307662.jpg
278	2Pac	http://www.last.fm/music/2Pac	http://userserve-ak.last.fm/serve/252/17814269.jpg
279	Brandy	http://www.last.fm/music/Brandy	http://userserve-ak.last.fm/serve/252/61865299.png
280	Sam the Kid	http://www.last.fm/music/Sam+the+Kid	http://userserve-ak.last.fm/serve/252/35581.jpg
281	Dealema	http://www.last.fm/music/Dealema	http://userserve-ak.last.fm/serve/252/317653.jpg
282	Boss AC	http://www.last.fm/music/Boss+AC	http://userserve-ak.last.fm/serve/252/46755589.jpg
283	Ana Carolina	http://www.last.fm/music/Ana+Carolina	http://userserve-ak.last.fm/serve/252/48498003.jpg
284	Dilated Peoples	http://www.last.fm/music/Dilated+Peoples	http://userserve-ak.last.fm/serve/252/47091215.png
285	Janet Jackson	http://www.last.fm/music/Janet+Jackson	http://userserve-ak.last.fm/serve/252/4245358.jpg
286	Peter Tosh	http://www.last.fm/music/Peter+Tosh	http://userserve-ak.last.fm/serve/252/851498.jpg
287	Monica	http://www.last.fm/music/Monica	http://userserve-ak.last.fm/serve/252/43749117.png
288	Rihanna	http://www.last.fm/music/Rihanna	http://userserve-ak.last.fm/serve/252/53023109.png
289	Britney Spears	http://www.last.fm/music/Britney+Spears	http://userserve-ak.last.fm/serve/252/60126439.png
290	Jordin Sparks	http://www.last.fm/music/Jordin+Sparks	http://userserve-ak.last.fm/serve/252/3143050.png
291	Kelly Clarkson	http://www.last.fm/music/Kelly+Clarkson	http://userserve-ak.last.fm/serve/252/28236733.png
292	Christina Aguilera	http://www.last.fm/music/Christina+Aguilera	http://userserve-ak.last.fm/serve/252/47363849.png
293	Ashlee Simpson	http://www.last.fm/music/Ashlee+Simpson	http://userserve-ak.last.fm/serve/252/33543587.png
294	Leona Lewis	http://www.last.fm/music/Leona+Lewis	http://userserve-ak.last.fm/serve/252/45104681.png
295	Beyoncé	http://www.last.fm/music/Beyonc%C3%A9	http://userserve-ak.last.fm/serve/252/61958009.png
296	Sugababes	http://www.last.fm/music/Sugababes	http://userserve-ak.last.fm/serve/252/12353825.jpg
297	David Cook	http://www.last.fm/music/David+Cook	http://userserve-ak.last.fm/serve/252/61825565.png
298	Lily Allen	http://www.last.fm/music/Lily+Allen	http://userserve-ak.last.fm/serve/252/21181805.png
299	Jennifer Lopez	http://www.last.fm/music/Jennifer+Lopez	http://userserve-ak.last.fm/serve/252/49596953.png
300	Katy Perry	http://www.last.fm/music/Katy+Perry	http://userserve-ak.last.fm/serve/252/42128121.png
301	Alicia Keys	http://www.last.fm/music/Alicia+Keys	http://userserve-ak.last.fm/serve/252/40295231.jpg
302	P!nk	http://www.last.fm/music/P%21nk	http://userserve-ak.last.fm/serve/252/56011579.png
303	Panic at the Disco	http://www.last.fm/music/+noredirect/Panic+at+the+Disco	http://userserve-ak.last.fm/serve/252/34502133.png
304	David Archuleta	http://www.last.fm/music/David+Archuleta	http://userserve-ak.last.fm/serve/252/57042871.png
305	Katharine McPhee	http://www.last.fm/music/Katharine+McPhee	http://userserve-ak.last.fm/serve/252/55177859.png
306	Black Eyed Peas	http://www.last.fm/music/Black+Eyed+Peas	http://userserve-ak.last.fm/serve/252/53698409.png
307	Kate Voegele	http://www.last.fm/music/Kate+Voegele	http://userserve-ak.last.fm/serve/252/60041035.png
308	Kat DeLuna	http://www.last.fm/music/Kat+DeLuna	http://userserve-ak.last.fm/serve/252/50935719.png
309	Danity Kane	http://www.last.fm/music/Danity+Kane	http://userserve-ak.last.fm/serve/252/4707257.png
310	Nelly Furtado	http://www.last.fm/music/Nelly+Furtado	http://userserve-ak.last.fm/serve/252/327744.jpg
311	Natasha Bedingfield	http://www.last.fm/music/Natasha+Bedingfield	http://userserve-ak.last.fm/serve/252/49228915.png
312	Cassie	http://www.last.fm/music/Cassie	http://userserve-ak.last.fm/serve/252/55559609.png
313	Allison Iraheta	http://www.last.fm/music/Allison+Iraheta	http://userserve-ak.last.fm/serve/252/58025983.png
314	Ciara	http://www.last.fm/music/Ciara	http://userserve-ak.last.fm/serve/252/41425039.png
315	Matt Pokora	http://www.last.fm/music/+noredirect/Matt+Pokora	http://userserve-ak.last.fm/serve/252/5067334.jpg
316	Alanis Morissette	http://www.last.fm/music/Alanis+Morissette	http://userserve-ak.last.fm/serve/252/6797661.jpg
317	Keri Hilson	http://www.last.fm/music/Keri+Hilson	http://userserve-ak.last.fm/serve/252/61266477.png
318	Hilary Duff	http://www.last.fm/music/Hilary+Duff	http://userserve-ak.last.fm/serve/252/8182513.jpg
319	Haley James Scott	http://www.last.fm/music/Haley+James+Scott	http://userserve-ak.last.fm/serve/252/422138.jpg
320	Fergie	http://www.last.fm/music/Fergie	http://userserve-ak.last.fm/serve/252/39646735.png
321	Jonas Brothers	http://www.last.fm/music/Jonas+Brothers	http://userserve-ak.last.fm/serve/252/48619535.png
322	Ashanti	http://www.last.fm/music/Ashanti	http://userserve-ak.last.fm/serve/252/59555091.png
323	The Saturdays	http://www.last.fm/music/The+Saturdays	http://userserve-ak.last.fm/serve/252/28722161.png
324	Cobra Starship	http://www.last.fm/music/Cobra+Starship	http://userserve-ak.last.fm/serve/252/47227651.jpg
325	Ashley Tisdale	http://www.last.fm/music/Ashley+Tisdale	http://userserve-ak.last.fm/serve/252/62194153.png
326	JoJo	http://www.last.fm/music/JoJo	http://userserve-ak.last.fm/serve/252/58611683.png
327	Chris Brown	http://www.last.fm/music/Chris+Brown	http://userserve-ak.last.fm/serve/252/60726327.png
328	David Guetta	http://www.last.fm/music/David+Guetta	http://userserve-ak.last.fm/serve/252/43155097.png
329	Justin Timberlake	http://www.last.fm/music/Justin+Timberlake	http://userserve-ak.last.fm/serve/252/10351161.png
330	T.I.	http://www.last.fm/music/T.I.	http://userserve-ak.last.fm/serve/252/402488.jpg
331	Kanye West	http://www.last.fm/music/Kanye+West	http://userserve-ak.last.fm/serve/252/8942513.jpg
332	Kelly Rowland	http://www.last.fm/music/Kelly+Rowland	http://userserve-ak.last.fm/serve/252/49377641.png
333	Avril Lavigne	http://www.last.fm/music/Avril+Lavigne	http://userserve-ak.last.fm/serve/252/59708309.png
334	No Angels	http://www.last.fm/music/No+Angels	http://userserve-ak.last.fm/serve/252/61126961.png
335	Sandy	http://www.last.fm/music/Sandy	http://userserve-ak.last.fm/serve/252/61835829.png
336	Vanessa Petruo	http://www.last.fm/music/Vanessa+Petruo	http://userserve-ak.last.fm/serve/252/57670865.png
337	Alexander	http://www.last.fm/music/Alexander	http://userserve-ak.last.fm/serve/252/56191985.jpg
338	Queensberry	http://www.last.fm/music/Queensberry	http://userserve-ak.last.fm/serve/252/49220935.png
339	Fady Maalouf	http://www.last.fm/music/Fady+Maalouf	http://userserve-ak.last.fm/serve/252/10946343.jpg
340	Cher	http://www.last.fm/music/Cher	http://userserve-ak.last.fm/serve/252/49248521.png
341	Barbara Schöneberger	http://www.last.fm/music/Barbara+Sch%C3%B6neberger	http://userserve-ak.last.fm/serve/252/38272847.jpg
342	Colbie Caillat	http://www.last.fm/music/Colbie+Caillat	http://userserve-ak.last.fm/serve/252/42119399.png
343	Annett Louisan	http://www.last.fm/music/Annett+Louisan	http://userserve-ak.last.fm/serve/252/61639707.png
344	Taylor Swift	http://www.last.fm/music/Taylor+Swift	http://userserve-ak.last.fm/serve/252/45447333.png
345	Nadja Benaissa	http://www.last.fm/music/Nadja+Benaissa	http://userserve-ak.last.fm/serve/252/10990083.jpg
346	Lena	http://www.last.fm/music/Lena	http://userserve-ak.last.fm/serve/252/60923125.png
347	Cassandra Steen	http://www.last.fm/music/Cassandra+Steen	http://userserve-ak.last.fm/serve/252/24346503.jpg
348	Wir sind Helden	http://www.last.fm/music/Wir+sind+Helden	http://userserve-ak.last.fm/serve/252/264776.jpg
349	The Pussycat Dolls	http://www.last.fm/music/The+Pussycat+Dolls	http://userserve-ak.last.fm/serve/252/31329805.png
350	Monrose	http://www.last.fm/music/Monrose	http://userserve-ak.last.fm/serve/252/46455007.png
351	Gabrielle	http://www.last.fm/music/Gabrielle	http://userserve-ak.last.fm/serve/252/37483335.png
352	Cheryl Cole	http://www.last.fm/music/Cheryl+Cole	http://userserve-ak.last.fm/serve/252/58844383.png
353	Milow	http://www.last.fm/music/Milow	http://userserve-ak.last.fm/serve/252/3024096.jpg
354	Sarah Connor	http://www.last.fm/music/Sarah+Connor	http://userserve-ak.last.fm/serve/252/58208833.png
355	Jason Mraz	http://www.last.fm/music/Jason+Mraz	http://userserve-ak.last.fm/serve/252/37271.jpg
356	Brad Paisley	http://www.last.fm/music/Brad+Paisley	http://userserve-ak.last.fm/serve/252/56984919.png
357	Silbermond	http://www.last.fm/music/Silbermond	http://userserve-ak.last.fm/serve/252/29939807.jpg
358	Diyana	http://www.last.fm/music/Diyana	http://userserve-ak.last.fm/serve/252/60882489.jpg
359	Maria Mena	http://www.last.fm/music/Maria+Mena	http://userserve-ak.last.fm/serve/252/13556587.jpg
360	Shania Twain	http://www.last.fm/music/Shania+Twain	http://userserve-ak.last.fm/serve/252/54699627.png
361	Jennifer Chung	http://www.last.fm/music/Jennifer+Chung	http://userserve-ak.last.fm/serve/252/43498741.png
362	A Fine Frenzy	http://www.last.fm/music/A+Fine+Frenzy	http://userserve-ak.last.fm/serve/252/42549881.png
363	Lucylicious	http://www.last.fm/music/Lucylicious	http://userserve-ak.last.fm/serve/252/216583.jpg
364	Sugarland	http://www.last.fm/music/Sugarland	http://userserve-ak.last.fm/serve/252/52586511.png
365	Christina Stürmer	http://www.last.fm/music/Christina+St%C3%BCrmer	http://userserve-ak.last.fm/serve/252/60968461.png
366	Jack Johnson	http://www.last.fm/music/Jack+Johnson	http://userserve-ak.last.fm/serve/252/3148499.jpg
367	BIG BANG	http://www.last.fm/music/BIG+BANG	http://userserve-ak.last.fm/serve/252/61388019.png
368	김종국	http://www.last.fm/music/%EA%B9%80%EC%A2%85%EA%B5%AD	http://userserve-ak.last.fm/serve/252/41376289.png
369	2PM	http://www.last.fm/music/2PM	http://userserve-ak.last.fm/serve/252/47622441.png
370	Katatonia	http://www.last.fm/music/Katatonia	http://userserve-ak.last.fm/serve/252/43161889.png
371	Skillet	http://www.last.fm/music/Skillet	http://userserve-ak.last.fm/serve/252/34285029.png
372	モンゴル800	http://www.last.fm/music/%E3%83%A2%E3%83%B3%E3%82%B4%E3%83%AB800	http://userserve-ak.last.fm/serve/252/18111423.jpg
373	Jay Park	http://www.last.fm/music/Jay+Park	http://userserve-ak.last.fm/serve/252/54124413.png
374	宇多田ヒカル	http://www.last.fm/music/%E5%AE%87%E5%A4%9A%E7%94%B0%E3%83%92%E3%82%AB%E3%83%AB	http://userserve-ak.last.fm/serve/252/55544057.png
375	浜崎あゆみ	http://www.last.fm/music/%E6%B5%9C%E5%B4%8E%E3%81%82%E3%82%86%E3%81%BF	http://userserve-ak.last.fm/serve/252/55221643.png
376	UVERworld	http://www.last.fm/music/UVERworld	http://userserve-ak.last.fm/serve/252/54744933.png
377	Linkin Park	http://www.last.fm/music/Linkin+Park	http://userserve-ak.last.fm/serve/252/50034821.png
378	Evanescence	http://www.last.fm/music/Evanescence	http://userserve-ak.last.fm/serve/252/8403975.jpg
379	中島美嘉	http://www.last.fm/music/%E4%B8%AD%E5%B3%B6%E7%BE%8E%E5%98%89	http://userserve-ak.last.fm/serve/252/30977241.png
380	Blackmore's Night	http://www.last.fm/music/Blackmore%27s+Night	http://userserve-ak.last.fm/serve/252/8525311.jpg
381	C.N.BLUE	http://www.last.fm/music/C.N.BLUE	http://userserve-ak.last.fm/serve/252/40767839.png
382	BUCK-TICK	http://www.last.fm/music/BUCK-TICK	http://userserve-ak.last.fm/serve/252/47324357.png
383	Bad Religion	http://www.last.fm/music/Bad+Religion	http://userserve-ak.last.fm/serve/252/311705.jpg
384	Fairuz	http://www.last.fm/music/Fairuz	http://userserve-ak.last.fm/serve/252/43357523.jpg
385	T.M.Revolution	http://www.last.fm/music/T.M.Revolution	http://userserve-ak.last.fm/serve/252/45550921.png
386	Cascada	http://www.last.fm/music/Cascada	http://userserve-ak.last.fm/serve/252/58352129.png
387	TRAX	http://www.last.fm/music/TRAX	http://userserve-ak.last.fm/serve/252/51409555.png
388	B2ST	http://www.last.fm/music/B2ST	http://userserve-ak.last.fm/serve/252/55077729.png
389	Enya	http://www.last.fm/music/Enya	http://userserve-ak.last.fm/serve/252/41797263.png
390	GACKT	http://www.last.fm/music/GACKT	http://userserve-ak.last.fm/serve/252/38755357.jpg
391	Sinamore	http://www.last.fm/music/Sinamore	http://userserve-ak.last.fm/serve/252/2838771.jpg
392	Remi Bandali	http://www.last.fm/music/Remi+Bandali	http://userserve-ak.last.fm/serve/252/3424688.jpg
393	Super Junior	http://www.last.fm/music/Super+Junior	http://userserve-ak.last.fm/serve/252/47844309.png
394	山下智久	http://www.last.fm/music/%E5%B1%B1%E4%B8%8B%E6%99%BA%E4%B9%85	http://userserve-ak.last.fm/serve/252/56946127.png
395	NEWS	http://www.last.fm/music/NEWS	http://userserve-ak.last.fm/serve/252/45232739.png
396	L'Arc~en~Ciel	http://www.last.fm/music/L%27Arc%7Een%7ECiel	http://userserve-ak.last.fm/serve/252/17666437.jpg
397	雅-MIYAVI-	http://www.last.fm/music/%E9%9B%85-MIYAVI-	http://userserve-ak.last.fm/serve/252/53352379.png
398	www.DjFahad.com	http://www.last.fm/music/www.DjFahad.com
399	嵐	http://www.last.fm/music/%E5%B5%90	http://userserve-ak.last.fm/serve/252/57836297.png
400	2NE1	http://www.last.fm/music/2NE1	http://userserve-ak.last.fm/serve/252/59385911.png
401	RENTRER EN SOI	http://www.last.fm/music/RENTRER+EN+SOI	http://userserve-ak.last.fm/serve/252/5167122.jpg
402	3mmey	http://www.last.fm/music/3mmey	http://userserve-ak.last.fm/serve/252/45502773.jpg
403	The All-American Rejects	http://www.last.fm/music/The+All-American+Rejects	http://userserve-ak.last.fm/serve/252/3863300.jpg
404	백지영	http://www.last.fm/music/%EB%B0%B1%EC%A7%80%EC%98%81	http://userserve-ak.last.fm/serve/252/34658213.png
405	The Rasmus	http://www.last.fm/music/The+Rasmus	http://userserve-ak.last.fm/serve/252/20912833.jpg
406	HYDE	http://www.last.fm/music/HYDE	http://userserve-ak.last.fm/serve/252/13666789.jpg
407	Akira Yamaoka	http://www.last.fm/music/Akira+Yamaoka	http://userserve-ak.last.fm/serve/252/57243037.png
408	Crossfade	http://www.last.fm/music/Crossfade	http://userserve-ak.last.fm/serve/252/3540719.jpg
409	G-Dragon	http://www.last.fm/music/G-Dragon	http://userserve-ak.last.fm/serve/252/55710257.png
410	GD&TOP	http://www.last.fm/music/GD%2526TOP	http://userserve-ak.last.fm/serve/252/56029661.png
411	Chinese mix	http://www.last.fm/music/Chinese+mix
412	blink-182	http://www.last.fm/music/blink-182	http://userserve-ak.last.fm/serve/252/28749561.jpg
413	After School	http://www.last.fm/music/After+School	http://userserve-ak.last.fm/serve/252/62199081.png
414	Wasted Land	http://www.last.fm/music/Wasted+Land	http://userserve-ak.last.fm/serve/252/184971.jpg
415	Laith Al-Deen	http://www.last.fm/music/Laith+Al-Deen	http://userserve-ak.last.fm/serve/252/293017.jpg
416	The National	http://www.last.fm/music/The+National	http://userserve-ak.last.fm/serve/252/51042665.jpg
417	Cordel do Fogo Encantado	http://www.last.fm/music/Cordel+do+Fogo+Encantado	http://userserve-ak.last.fm/serve/252/10362443.jpg
418	Sigur Rós	http://www.last.fm/music/Sigur+R%C3%B3s	http://userserve-ak.last.fm/serve/252/43524777.png
419	Tokyo Police Club	http://www.last.fm/music/Tokyo+Police+Club	http://userserve-ak.last.fm/serve/252/13641441.jpg
420	The Kills	http://www.last.fm/music/The+Kills	http://userserve-ak.last.fm/serve/252/37894401.png
421	Móveis Coloniais de Acaju	http://www.last.fm/music/M%C3%B3veis+Coloniais+de+Acaju	http://userserve-ak.last.fm/serve/252/31655951.jpg
422	Mombojó	http://www.last.fm/music/Momboj%C3%B3	http://userserve-ak.last.fm/serve/252/3396186.jpg
423	Bat for Lashes	http://www.last.fm/music/Bat+for+Lashes	http://userserve-ak.last.fm/serve/252/58240359.png
424	The Strokes	http://www.last.fm/music/The+Strokes	http://userserve-ak.last.fm/serve/252/850741.jpg
425	Yeah Yeah Yeahs	http://www.last.fm/music/Yeah+Yeah+Yeahs	http://userserve-ak.last.fm/serve/252/927.jpg
426	Rilo Kiley	http://www.last.fm/music/Rilo+Kiley	http://userserve-ak.last.fm/serve/252/5029.jpg
427	The Cribs	http://www.last.fm/music/The+Cribs	http://userserve-ak.last.fm/serve/252/7720457.jpg
428	The Libertines	http://www.last.fm/music/The+Libertines	http://userserve-ak.last.fm/serve/252/40041379.jpg
429	The Smiths	http://www.last.fm/music/The+Smiths	http://userserve-ak.last.fm/serve/252/49596745.png
430	Kate Nash	http://www.last.fm/music/Kate+Nash	http://userserve-ak.last.fm/serve/252/5999731.jpg
431	Wolf Parade	http://www.last.fm/music/Wolf+Parade	http://userserve-ak.last.fm/serve/252/301105.jpg
432	Klaxons	http://www.last.fm/music/Klaxons	http://userserve-ak.last.fm/serve/252/53401675.png
433	Broken Social Scene	http://www.last.fm/music/Broken+Social+Scene	http://userserve-ak.last.fm/serve/252/25629877.jpg
434	Spoon	http://www.last.fm/music/Spoon	http://userserve-ak.last.fm/serve/252/32916.jpg
435	Black Lips	http://www.last.fm/music/Black+Lips	http://userserve-ak.last.fm/serve/252/21449125.jpg
436	The Smashing Pumpkins	http://www.last.fm/music/The+Smashing+Pumpkins	http://userserve-ak.last.fm/serve/252/887234.jpg
437	She & Him	http://www.last.fm/music/She%2B%2526%2BHim	http://userserve-ak.last.fm/serve/252/57197011.png
438	O Teatro Mágico	http://www.last.fm/music/O+Teatro+M%C3%A1gico	http://userserve-ak.last.fm/serve/252/18060895.gif
439	Los Hermanos	http://www.last.fm/music/Los+Hermanos	http://userserve-ak.last.fm/serve/252/22264369.jpg
440	Animal Collective	http://www.last.fm/music/Animal+Collective	http://userserve-ak.last.fm/serve/252/53139735.png
441	Joy Division	http://www.last.fm/music/Joy+Division	http://userserve-ak.last.fm/serve/252/4227094.jpg
442	The Tallest Man on Earth	http://www.last.fm/music/The+Tallest+Man+on+Earth	http://userserve-ak.last.fm/serve/252/55778717.png
443	The Rakes	http://www.last.fm/music/The+Rakes	http://userserve-ak.last.fm/serve/252/416213.jpg
444	múm	http://www.last.fm/music/m%C3%BAm	http://userserve-ak.last.fm/serve/252/28122249.jpg
445	Bon Iver	http://www.last.fm/music/Bon+Iver	http://userserve-ak.last.fm/serve/252/4406986.jpg
446	Ra Ra Riot	http://www.last.fm/music/Ra+Ra+Riot	http://userserve-ak.last.fm/serve/252/45624701.png
447	Manu Chao	http://www.last.fm/music/Manu+Chao	http://userserve-ak.last.fm/serve/252/22560345.jpg
448	Art Brut	http://www.last.fm/music/Art+Brut	http://userserve-ak.last.fm/serve/252/266856.jpg
449	Poney Express	http://www.last.fm/music/Poney+Express	http://userserve-ak.last.fm/serve/252/5258513.jpg
450	She Wants Revenge	http://www.last.fm/music/She+Wants+Revenge	http://userserve-ak.last.fm/serve/252/4967577.jpg
451	Local Natives	http://www.last.fm/music/Local+Natives	http://userserve-ak.last.fm/serve/252/40466355.jpg
452	Mundo Livre S/A	http://www.last.fm/music/Mundo%2BLivre%2BS%252FA	http://userserve-ak.last.fm/serve/252/56573.jpg
453	Silverchair	http://www.last.fm/music/Silverchair	http://userserve-ak.last.fm/serve/252/20540173.jpg
454	Jónsi	http://www.last.fm/music/J%C3%B3nsi	http://userserve-ak.last.fm/serve/252/45477577.png
455	Backstreet Boys	http://www.last.fm/music/Backstreet+Boys	http://userserve-ak.last.fm/serve/252/35322101.png
456	Jesse McCartney	http://www.last.fm/music/Jesse+McCartney	http://userserve-ak.last.fm/serve/252/54340985.png
457	Aaron Carter	http://www.last.fm/music/Aaron+Carter	http://userserve-ak.last.fm/serve/252/41791623.png
458	Justin Bieber	http://www.last.fm/music/Justin+Bieber	http://userserve-ak.last.fm/serve/252/61499269.png
459	*NSYNC	http://www.last.fm/music/%2ANSYNC	http://userserve-ak.last.fm/serve/252/51725803.png
460	Noize MC	http://www.last.fm/music/Noize+MC	http://userserve-ak.last.fm/serve/252/45141167.jpg
461	Miley Cyrus	http://www.last.fm/music/Miley+Cyrus	http://userserve-ak.last.fm/serve/252/58452885.png
462	Blue	http://www.last.fm/music/Blue	http://userserve-ak.last.fm/serve/252/60025255.jpg
463	Savage Garden	http://www.last.fm/music/Savage+Garden	http://userserve-ak.last.fm/serve/252/45487441.png
464	3OH!3	http://www.last.fm/music/3OH%213	http://userserve-ak.last.fm/serve/252/46792355.png
465	Jessica Simpson	http://www.last.fm/music/Jessica+Simpson	http://userserve-ak.last.fm/serve/252/44836897.png
466	Ke$ha	http://www.last.fm/music/Ke%24ha	http://userserve-ak.last.fm/serve/252/47829587.png
467	Darren Hayes	http://www.last.fm/music/Darren+Hayes	http://userserve-ak.last.fm/serve/252/57535553.jpg
468	Usher	http://www.last.fm/music/Usher	http://userserve-ak.last.fm/serve/252/12220759.jpg
469	Nick Carter	http://www.last.fm/music/Nick+Carter	http://userserve-ak.last.fm/serve/252/58260599.png
470	nevershoutnever!	http://www.last.fm/music/nevershoutnever%21	http://userserve-ak.last.fm/serve/252/58915783.png
471	Metro Station	http://www.last.fm/music/Metro+Station	http://userserve-ak.last.fm/serve/252/8127003.jpg
472	3 Doors Down	http://www.last.fm/music/3+Doors+Down	http://userserve-ak.last.fm/serve/252/19984097.jpg
473	Dream Street	http://www.last.fm/music/Dream+Street	http://userserve-ak.last.fm/serve/252/39024277.png
474	Craig David	http://www.last.fm/music/Craig+David	http://userserve-ak.last.fm/serve/252/46140519.jpg
475	Eminem	http://www.last.fm/music/Eminem	http://userserve-ak.last.fm/serve/252/29959269.jpg
476	M. Pokora	http://www.last.fm/music/M.+Pokora	http://userserve-ak.last.fm/serve/252/52020305.png
477	Daniel Merriweather	http://www.last.fm/music/Daniel+Merriweather	http://userserve-ak.last.fm/serve/252/53480041.png
478	ВИА Гра	http://www.last.fm/music/%D0%92%D0%98%D0%90+%D0%93%D1%80%D0%B0	http://userserve-ak.last.fm/serve/252/37199651.png
479	Westlife	http://www.last.fm/music/Westlife	http://userserve-ak.last.fm/serve/252/47700103.png
480	Guf	http://www.last.fm/music/Guf	http://userserve-ak.last.fm/serve/252/60174913.jpg
481	Simple Plan	http://www.last.fm/music/Simple+Plan	http://userserve-ak.last.fm/serve/252/61544537.png
482	Jeremih	http://www.last.fm/music/Jeremih	http://userserve-ak.last.fm/serve/252/48134259.png
483	Centr	http://www.last.fm/music/Centr	http://userserve-ak.last.fm/serve/252/33306611.jpg
484	Ne-Yo	http://www.last.fm/music/Ne-Yo	http://userserve-ak.last.fm/serve/252/8565803.jpg
485	Kelis	http://www.last.fm/music/Kelis	http://userserve-ak.last.fm/serve/252/51593689.png
486	30 Seconds to Mars	http://www.last.fm/music/30+Seconds+to+Mars	http://userserve-ak.last.fm/serve/252/47014513.png
487	The Birthday Massacre	http://www.last.fm/music/The+Birthday+Massacre	http://userserve-ak.last.fm/serve/252/51539353.png
488	Three Days Grace	http://www.last.fm/music/Three+Days+Grace	http://userserve-ak.last.fm/serve/252/34286677.jpg
489	Limp Bizkit	http://www.last.fm/music/Limp+Bizkit	http://userserve-ak.last.fm/serve/252/3044858.jpg
490	Seether	http://www.last.fm/music/Seether	http://userserve-ak.last.fm/serve/252/59999971.jpg
491	Fort Minor	http://www.last.fm/music/Fort+Minor	http://userserve-ak.last.fm/serve/252/142200.jpg
492	Funeral for a Friend	http://www.last.fm/music/Funeral+for+a+Friend	http://userserve-ak.last.fm/serve/252/40840695.jpg
493	Lostprophets	http://www.last.fm/music/Lostprophets	http://userserve-ak.last.fm/serve/252/208529.jpg
494	Finch	http://www.last.fm/music/Finch	http://userserve-ak.last.fm/serve/252/8905303.jpg
495	This Beautiful Republic	http://www.last.fm/music/This+Beautiful+Republic	http://userserve-ak.last.fm/serve/252/585346.jpg
496	Cold	http://www.last.fm/music/Cold	http://userserve-ak.last.fm/serve/252/38920225.png
497	Papa Roach	http://www.last.fm/music/Papa+Roach	http://userserve-ak.last.fm/serve/252/15383743.jpg
498	Paramore	http://www.last.fm/music/Paramore	http://userserve-ak.last.fm/serve/252/35837991.png
499	Flyleaf	http://www.last.fm/music/Flyleaf	http://userserve-ak.last.fm/serve/252/44511321.png
500	Bullet for My Valentine	http://www.last.fm/music/Bullet+for+My+Valentine	http://userserve-ak.last.fm/serve/252/45613985.jpg
501	Angels & Airwaves	http://www.last.fm/music/Angels%2B%2526%2BAirwaves	http://userserve-ak.last.fm/serve/252/2455791.jpg
502	LaFee	http://www.last.fm/music/LaFee	http://userserve-ak.last.fm/serve/252/18427817.jpg
503	In Flames	http://www.last.fm/music/In+Flames	http://userserve-ak.last.fm/serve/252/12732413.jpg
504	HIM	http://www.last.fm/music/HIM	http://userserve-ak.last.fm/serve/252/148293.jpg
505	Digital Summer	http://www.last.fm/music/Digital+Summer	http://userserve-ak.last.fm/serve/252/23301839.jpg
506	Anathema	http://www.last.fm/music/Anathema	http://userserve-ak.last.fm/serve/252/45858121.png
507	Saosin	http://www.last.fm/music/Saosin	http://userserve-ak.last.fm/serve/252/35608193.jpg
508	Tracktor Bowling	http://www.last.fm/music/Tracktor+Bowling	http://userserve-ak.last.fm/serve/252/35671525.jpg
509	Pitchshifter	http://www.last.fm/music/Pitchshifter	http://userserve-ak.last.fm/serve/252/29307365.jpg
510	P.O.D.	http://www.last.fm/music/P.O.D.	http://userserve-ak.last.fm/serve/252/8949521.jpg
511	U2	http://www.last.fm/music/U2	http://userserve-ak.last.fm/serve/252/4404698.jpg
512	Deftones	http://www.last.fm/music/Deftones	http://userserve-ak.last.fm/serve/252/8057433.jpg
513	Traff!c	http://www.last.fm/music/Traff%21c	http://userserve-ak.last.fm/serve/252/45754471.jpg
514	Ill Niño	http://www.last.fm/music/Ill+Ni%C3%B1o	http://userserve-ak.last.fm/serve/252/307204.jpg
515	Clan of Xymox	http://www.last.fm/music/Clan+of+Xymox	http://userserve-ak.last.fm/serve/252/35122187.jpg
516	Celldweller	http://www.last.fm/music/Celldweller	http://userserve-ak.last.fm/serve/252/57774913.jpg
517	Korn	http://www.last.fm/music/Korn	http://userserve-ak.last.fm/serve/252/30098555.jpg
518	Within Temptation	http://www.last.fm/music/Within+Temptation	http://userserve-ak.last.fm/serve/252/45507049.png
519	Static-X	http://www.last.fm/music/Static-X	http://userserve-ak.last.fm/serve/252/2272261.jpg
520	Fluke	http://www.last.fm/music/Fluke	http://userserve-ak.last.fm/serve/252/36255881.jpg
521	happysad	http://www.last.fm/music/happysad	http://userserve-ak.last.fm/serve/252/39558579.jpg
522	Lacrimosa	http://www.last.fm/music/Lacrimosa	http://userserve-ak.last.fm/serve/252/70298.jpg
523	Lindsay Lohan	http://www.last.fm/music/Lindsay+Lohan	http://userserve-ak.last.fm/serve/252/49266505.png
524	Jeffree Star	http://www.last.fm/music/Jeffree+Star	http://userserve-ak.last.fm/serve/252/49725955.jpg
525	Gwen Stefani	http://www.last.fm/music/Gwen+Stefani	http://userserve-ak.last.fm/serve/252/8516439.jpg
526	La Roux	http://www.last.fm/music/La+Roux	http://userserve-ak.last.fm/serve/252/30382691.png
527	Lil' Wayne	http://www.last.fm/music/Lil%27+Wayne	http://userserve-ak.last.fm/serve/252/42945879.jpg
528	Pixie Lott	http://www.last.fm/music/Pixie+Lott	http://userserve-ak.last.fm/serve/252/40989569.png
529	Paul van Dyk	http://www.last.fm/music/Paul+van+Dyk	http://userserve-ak.last.fm/serve/252/11178015.jpg
530	Alphabeat	http://www.last.fm/music/Alphabeat	http://userserve-ak.last.fm/serve/252/22573401.jpg
531	Taio Cruz	http://www.last.fm/music/Taio+Cruz	http://userserve-ak.last.fm/serve/252/43067677.png
532	Little Boots	http://www.last.fm/music/Little+Boots	http://userserve-ak.last.fm/serve/252/30669737.png
533	Oasis	http://www.last.fm/music/Oasis	http://userserve-ak.last.fm/serve/252/44937531.jpg
534	No Doubt	http://www.last.fm/music/No+Doubt	http://userserve-ak.last.fm/serve/252/42409677.png
535	Sophie Ellis-Bextor	http://www.last.fm/music/Sophie+Ellis-Bextor	http://userserve-ak.last.fm/serve/252/61811325.png
536	Good Charlotte	http://www.last.fm/music/Good+Charlotte	http://userserve-ak.last.fm/serve/252/55721971.jpg
537	The Used	http://www.last.fm/music/The+Used	http://userserve-ak.last.fm/serve/252/28575803.jpg
538	Maroon 5	http://www.last.fm/music/Maroon+5	http://userserve-ak.last.fm/serve/252/364476.jpg
539	Gossip	http://www.last.fm/music/Gossip	http://userserve-ak.last.fm/serve/252/33742155.png
540	Fall Out Boy	http://www.last.fm/music/Fall+Out+Boy	http://userserve-ak.last.fm/serve/252/20181975.jpg
541	Space Cowboy	http://www.last.fm/music/Space+Cowboy	http://userserve-ak.last.fm/serve/252/41873663.jpg
542	Pitty	http://www.last.fm/music/Pitty	http://userserve-ak.last.fm/serve/252/61839067.png
543	Nicole Scherzinger	http://www.last.fm/music/Nicole+Scherzinger	http://userserve-ak.last.fm/serve/252/57666385.png
544	Adam Lambert	http://www.last.fm/music/Adam+Lambert	http://userserve-ak.last.fm/serve/252/56430315.png
545	Flo Rida	http://www.last.fm/music/Flo+Rida	http://userserve-ak.last.fm/serve/252/52067183.png
546	The Ting Tings	http://www.last.fm/music/The+Ting+Tings	http://userserve-ak.last.fm/serve/252/39614369.jpg
547	Kid Cudi	http://www.last.fm/music/Kid+Cudi	http://userserve-ak.last.fm/serve/252/33794067.png
548	Ellie Goulding	http://www.last.fm/music/Ellie+Goulding	http://userserve-ak.last.fm/serve/252/62251875.png
549	The Sonics	http://www.last.fm/music/The+Sonics	http://userserve-ak.last.fm/serve/252/324895.jpg
550	The Fleshtones	http://www.last.fm/music/The+Fleshtones	http://userserve-ak.last.fm/serve/252/448042.jpg
551	The Satelliters	http://www.last.fm/music/The+Satelliters	http://userserve-ak.last.fm/serve/252/59240681.jpg
552	The Barracudas	http://www.last.fm/music/The+Barracudas	http://userserve-ak.last.fm/serve/252/515299.jpg
553	The Staggers	http://www.last.fm/music/The+Staggers	http://userserve-ak.last.fm/serve/252/587037.jpg
554	The Kinks	http://www.last.fm/music/The+Kinks	http://userserve-ak.last.fm/serve/252/295886.jpg
555	The Swingin' Neckbreakers	http://www.last.fm/music/The+Swingin%27+Neckbreakers	http://userserve-ak.last.fm/serve/252/29491.jpg
556	The Strollers	http://www.last.fm/music/The+Strollers	http://userserve-ak.last.fm/serve/252/359302.jpg
557	The Fuzztones	http://www.last.fm/music/The+Fuzztones	http://userserve-ak.last.fm/serve/252/24413387.jpg
558	The Maharajas	http://www.last.fm/music/The+Maharajas	http://userserve-ak.last.fm/serve/252/443985.jpg
559	Southern Culture on the Skids	http://www.last.fm/music/Southern+Culture+on+the+Skids	http://userserve-ak.last.fm/serve/252/101211.jpg
560	The Woggles	http://www.last.fm/music/The+Woggles	http://userserve-ak.last.fm/serve/252/471025.jpg
561	The Untamed Youth	http://www.last.fm/music/The+Untamed+Youth	http://userserve-ak.last.fm/serve/252/127867.jpg
562	The Who	http://www.last.fm/music/The+Who	http://userserve-ak.last.fm/serve/252/361952.jpg
563	Small Faces	http://www.last.fm/music/Small+Faces	http://userserve-ak.last.fm/serve/252/24083505.jpg
564	Mahalia Jackson	http://www.last.fm/music/Mahalia+Jackson	http://userserve-ak.last.fm/serve/252/296730.jpg
565	Howlin' Wolf	http://www.last.fm/music/Howlin%27+Wolf	http://userserve-ak.last.fm/serve/252/28517223.jpg
566	Jackie Wilson	http://www.last.fm/music/Jackie+Wilson	http://userserve-ak.last.fm/serve/252/10248203.jpg
567	Sam Cooke	http://www.last.fm/music/Sam+Cooke	http://userserve-ak.last.fm/serve/252/39227301.png
568	The Vice Barons	http://www.last.fm/music/The+Vice+Barons	http://userserve-ak.last.fm/serve/252/49196981.png
569	Otis Redding	http://www.last.fm/music/Otis+Redding	http://userserve-ak.last.fm/serve/252/51686497.png
570	Little Richard	http://www.last.fm/music/Little+Richard	http://userserve-ak.last.fm/serve/252/17766921.jpg
571	LaVern Baker	http://www.last.fm/music/LaVern+Baker	http://userserve-ak.last.fm/serve/252/151159.jpg
572	Ray Charles	http://www.last.fm/music/Ray+Charles	http://userserve-ak.last.fm/serve/252/4766.jpg
573	The Detroit Cobras	http://www.last.fm/music/The+Detroit+Cobras	http://userserve-ak.last.fm/serve/252/380643.jpg
574	Big Mama Thornton	http://www.last.fm/music/Big+Mama+Thornton	http://userserve-ak.last.fm/serve/252/98773.jpg
575	Aretha Franklin	http://www.last.fm/music/Aretha+Franklin	http://userserve-ak.last.fm/serve/252/12028673.jpg
576	Marvin Gaye	http://www.last.fm/music/Marvin+Gaye	http://userserve-ak.last.fm/serve/252/526662.jpg
577	Ruth Brown	http://www.last.fm/music/Ruth+Brown	http://userserve-ak.last.fm/serve/252/28488275.jpg
578	James Brown	http://www.last.fm/music/James+Brown	http://userserve-ak.last.fm/serve/252/28911695.jpg
579	Big Maybelle	http://www.last.fm/music/Big+Maybelle	http://userserve-ak.last.fm/serve/252/8896.jpg
580	Muddy Waters	http://www.last.fm/music/Muddy+Waters	http://userserve-ak.last.fm/serve/252/60495943.png
581	Elmore James	http://www.last.fm/music/Elmore+James	http://userserve-ak.last.fm/serve/252/768357.jpg
582	Sonny Boy Williamson	http://www.last.fm/music/Sonny+Boy+Williamson	http://userserve-ak.last.fm/serve/252/52908121.jpg
583	John Lee Hooker	http://www.last.fm/music/John+Lee+Hooker	http://userserve-ak.last.fm/serve/252/16210.jpg
584	The Isley Brothers	http://www.last.fm/music/The+Isley+Brothers	http://userserve-ak.last.fm/serve/252/38349487.jpg
585	Chuck Berry	http://www.last.fm/music/Chuck+Berry	http://userserve-ak.last.fm/serve/252/53033665.jpg
586	Professor Longhair	http://www.last.fm/music/Professor+Longhair	http://userserve-ak.last.fm/serve/252/23486483.jpg
587	Sister Rosetta Tharpe	http://www.last.fm/music/Sister+Rosetta+Tharpe	http://userserve-ak.last.fm/serve/252/4311743.jpg
588	Big Joe Turner	http://www.last.fm/music/Big+Joe+Turner	http://userserve-ak.last.fm/serve/252/6338289.jpg
589	Andre Williams	http://www.last.fm/music/Andre+Williams	http://userserve-ak.last.fm/serve/252/560208.gif
590	Louis Prima	http://www.last.fm/music/Louis+Prima	http://userserve-ak.last.fm/serve/252/10434899.jpg
591	Charles Aznavour	http://www.last.fm/music/Charles+Aznavour	http://userserve-ak.last.fm/serve/252/4530052.jpg
592	Ennio Morricone	http://www.last.fm/music/Ennio+Morricone	http://userserve-ak.last.fm/serve/252/9254923.jpg
593	Renato Carosone	http://www.last.fm/music/Renato+Carosone	http://userserve-ak.last.fm/serve/252/256914.jpg
594	The Pretty Things	http://www.last.fm/music/The+Pretty+Things	http://userserve-ak.last.fm/serve/252/444502.jpg
595	The Titty Twisters Orchestra	http://www.last.fm/music/The+Titty+Twisters+Orchestra	http://userserve-ak.last.fm/serve/252/4157715.jpg
596	The Montesas	http://www.last.fm/music/The+Montesas	http://userserve-ak.last.fm/serve/252/147639.gif
597	The Easybeats	http://www.last.fm/music/The+Easybeats	http://userserve-ak.last.fm/serve/252/32824491.jpg
598	The Gruesomes	http://www.last.fm/music/The+Gruesomes	http://userserve-ak.last.fm/serve/252/232873.jpg
599	David Bowie	http://www.last.fm/music/David+Bowie	http://userserve-ak.last.fm/serve/252/13533737.jpg
600	le bowl	http://www.last.fm/music/le+bowl	http://userserve-ak.last.fm/serve/252/23244153.jpg
601	Prince	http://www.last.fm/music/Prince	http://userserve-ak.last.fm/serve/252/3031469.jpg
602	Iron & Wine	http://www.last.fm/music/Iron%2B%2526%2BWine	http://userserve-ak.last.fm/serve/252/11865571.jpg
603	Aphex Twin	http://www.last.fm/music/Aphex+Twin	http://userserve-ak.last.fm/serve/252/43221327.jpg
604	Kings of Convenience	http://www.last.fm/music/Kings+of+Convenience	http://userserve-ak.last.fm/serve/252/39430071.png
605	Beastie Boys	http://www.last.fm/music/Beastie+Boys	http://userserve-ak.last.fm/serve/252/62238015.jpg
606	José González	http://www.last.fm/music/Jos%C3%A9+Gonz%C3%A1lez	http://userserve-ak.last.fm/serve/252/306926.jpg
607	Jethro Tull	http://www.last.fm/music/Jethro+Tull	http://userserve-ak.last.fm/serve/252/30573677.png
608	Tortoise	http://www.last.fm/music/Tortoise	http://userserve-ak.last.fm/serve/252/298071.jpg
609	Nick Drake	http://www.last.fm/music/Nick+Drake	http://userserve-ak.last.fm/serve/252/106225.jpg
610	Miles Davis	http://www.last.fm/music/Miles+Davis	http://userserve-ak.last.fm/serve/252/48180827.png
611	The Sea and Cake	http://www.last.fm/music/The+Sea+and+Cake	http://userserve-ak.last.fm/serve/252/26682329.jpg
612	Talking Heads	http://www.last.fm/music/Talking+Heads	http://userserve-ak.last.fm/serve/252/20121955.jpg
613	John Coltrane	http://www.last.fm/music/John+Coltrane	http://userserve-ak.last.fm/serve/252/55149557.png
614	Pearl Jam	http://www.last.fm/music/Pearl+Jam	http://userserve-ak.last.fm/serve/252/3019178.jpg
615	Elliott Smith	http://www.last.fm/music/Elliott+Smith	http://userserve-ak.last.fm/serve/252/1088.jpg
616	Squarepusher	http://www.last.fm/music/Squarepusher	http://userserve-ak.last.fm/serve/252/42035371.png
617	The Roots	http://www.last.fm/music/The+Roots	http://userserve-ak.last.fm/serve/252/8526611.jpg
618	Belle and Sebastian	http://www.last.fm/music/Belle+and+Sebastian	http://userserve-ak.last.fm/serve/252/309385.jpg
619	A Tribe Called Quest	http://www.last.fm/music/A+Tribe+Called+Quest	http://userserve-ak.last.fm/serve/252/49444149.jpg
620	Pulp	http://www.last.fm/music/Pulp	http://userserve-ak.last.fm/serve/252/5881671.jpg
621	The Album Leaf	http://www.last.fm/music/The+Album+Leaf	http://userserve-ak.last.fm/serve/252/34666505.jpg
622	Sufjan Stevens	http://www.last.fm/music/Sufjan+Stevens	http://userserve-ak.last.fm/serve/252/2277029.jpg
623	Clogs	http://www.last.fm/music/Clogs	http://userserve-ak.last.fm/serve/252/33322.jpg
624	Great Lake Swimmers	http://www.last.fm/music/Great+Lake+Swimmers	http://userserve-ak.last.fm/serve/252/6441071.jpg
625	Thelonious Monk	http://www.last.fm/music/Thelonious+Monk	http://userserve-ak.last.fm/serve/252/49613369.png
626	A.A. Bondy	http://www.last.fm/music/A.A.+Bondy	http://userserve-ak.last.fm/serve/252/27676573.jpg
627	Saint Etienne	http://www.last.fm/music/Saint+Etienne	http://userserve-ak.last.fm/serve/252/605045.jpg
628	Andrew York	http://www.last.fm/music/Andrew+York	http://userserve-ak.last.fm/serve/252/34994.jpg
629	of Montreal	http://www.last.fm/music/of+Montreal	http://userserve-ak.last.fm/serve/252/49302801.jpg
630	Neil Young	http://www.last.fm/music/Neil+Young	http://userserve-ak.last.fm/serve/252/50538451.jpg
631	Einstürzende Neubauten	http://www.last.fm/music/Einst%C3%BCrzende+Neubauten	http://userserve-ak.last.fm/serve/252/12012301.jpg
632	Explosions in the Sky	http://www.last.fm/music/Explosions+in+the+Sky	http://userserve-ak.last.fm/serve/252/33593019.jpg
633	Ornette Coleman	http://www.last.fm/music/Ornette+Coleman	http://userserve-ak.last.fm/serve/252/119080.jpg
634	Μιχάλης Χατζηγιάννης	http://www.last.fm/music/%CE%9C%CE%B9%CF%87%CE%AC%CE%BB%CE%B7%CF%82+%CE%A7%CE%B1%CF%84%CE%B6%CE%B7%CE%B3%CE%B9%CE%AC%CE%BD%CE%BD%CE%B7%CF%82	http://userserve-ak.last.fm/serve/252/57705717.png
635	Teen Angels	http://www.last.fm/music/Teen+Angels	http://userserve-ak.last.fm/serve/252/57784433.png
636	Ivi Adamou	http://www.last.fm/music/Ivi+Adamou	http://userserve-ak.last.fm/serve/252/61695741.png
637	Helena Paparizou	http://www.last.fm/music/Helena+Paparizou	http://userserve-ak.last.fm/serve/252/38768601.png
638	Kalomoira	http://www.last.fm/music/Kalomoira	http://userserve-ak.last.fm/serve/252/37288727.png
639	Milan Stanković	http://www.last.fm/music/Milan+Stankovi%C4%87	http://userserve-ak.last.fm/serve/252/44404161.jpg
640	Άννα Βισση	http://www.last.fm/music/%CE%86%CE%BD%CE%BD%CE%B1+%CE%92%CE%B9%CF%83%CF%83%CE%B7	http://userserve-ak.last.fm/serve/252/55914627.png
641	Laura Pausini	http://www.last.fm/music/Laura+Pausini	http://userserve-ak.last.fm/serve/252/44209239.png
642	Banghra	http://www.last.fm/music/Banghra	http://userserve-ak.last.fm/serve/252/30425439.png
643	Nikolas Metaxas	http://www.last.fm/music/Nikolas+Metaxas	http://userserve-ak.last.fm/serve/252/61486893.png
644	Inna	http://www.last.fm/music/Inna	http://userserve-ak.last.fm/serve/252/49314569.png
645	Stavento	http://www.last.fm/music/Stavento	http://userserve-ak.last.fm/serve/252/57055801.png
646	RBD	http://www.last.fm/music/RBD	http://userserve-ak.last.fm/serve/252/59211131.png
647	Eleftheria Eleftheriou	http://www.last.fm/music/Eleftheria+Eleftheriou	http://userserve-ak.last.fm/serve/252/55899357.png
648	Antonis Remos	http://www.last.fm/music/Antonis+Remos	http://userserve-ak.last.fm/serve/252/61150255.png
649	D'Nash	http://www.last.fm/music/D%27Nash	http://userserve-ak.last.fm/serve/252/47079175.png
650	Giorgos Papadopoulos	http://www.last.fm/music/Giorgos+Papadopoulos	http://userserve-ak.last.fm/serve/252/61754203.png
651	Funky G	http://www.last.fm/music/Funky+G	http://userserve-ak.last.fm/serve/252/24092475.jpg
652	Hadise	http://www.last.fm/music/Hadise	http://userserve-ak.last.fm/serve/252/61615633.png
653	Watch Tower Bible and Tract Society of PA	http://www.last.fm/music/Watch+Tower+Bible+and+Tract+Society+of+PA	http://userserve-ak.last.fm/serve/252/35165855.png
654	Onirama	http://www.last.fm/music/Onirama	http://userserve-ak.last.fm/serve/252/53933367.png
655	Jessy Matador	http://www.last.fm/music/Jessy+Matador	http://userserve-ak.last.fm/serve/252/50127217.png
656	Master Tempo	http://www.last.fm/music/Master+Tempo	http://userserve-ak.last.fm/serve/252/54849743.png
657	Paolo Meneguzzi	http://www.last.fm/music/Paolo+Meneguzzi	http://userserve-ak.last.fm/serve/252/8575439.jpg
658	Floricienta	http://www.last.fm/music/Floricienta	http://userserve-ak.last.fm/serve/252/2562485.jpg
659	Erreway	http://www.last.fm/music/Erreway	http://userserve-ak.last.fm/serve/252/22940439.jpg
660	Dima Bilan	http://www.last.fm/music/Dima+Bilan	http://userserve-ak.last.fm/serve/252/37546937.jpg
661	Stromae	http://www.last.fm/music/Stromae	http://userserve-ak.last.fm/serve/252/46338833.png
662	Tamta	http://www.last.fm/music/Tamta	http://userserve-ak.last.fm/serve/252/50110069.png
663	Sakis Rouvas	http://www.last.fm/music/Sakis+Rouvas	http://userserve-ak.last.fm/serve/252/50928899.png
664	Karolina	http://www.last.fm/music/Karolina	http://userserve-ak.last.fm/serve/252/52773619.png
665	Giannis Ploutarxos	http://www.last.fm/music/Giannis+Ploutarxos	http://userserve-ak.last.fm/serve/252/459005.jpg
666	Chanée & N'evergreen	http://www.last.fm/music/Chan%25C3%25A9e%2B%2526%2BN%2527evergreen	http://userserve-ak.last.fm/serve/252/46905201.png
667	Evridiki	http://www.last.fm/music/Evridiki	http://userserve-ak.last.fm/serve/252/48092681.png
668	Mando	http://www.last.fm/music/Mando	http://userserve-ak.last.fm/serve/252/47218609.png
669	Eric Saade	http://www.last.fm/music/Eric+Saade	http://userserve-ak.last.fm/serve/252/61631947.png
670	Safura	http://www.last.fm/music/Safura	http://userserve-ak.last.fm/serve/252/47307721.png
671	Alkistis Protopsalti	http://www.last.fm/music/Alkistis+Protopsalti	http://userserve-ak.last.fm/serve/252/2982211.jpg
672	Denise Rosenthal	http://www.last.fm/music/Denise+Rosenthal	http://userserve-ak.last.fm/serve/252/55452329.png
673	Christos Dantis	http://www.last.fm/music/Christos+Dantis	http://userserve-ak.last.fm/serve/252/18888225.png
674	Darin	http://www.last.fm/music/Darin	http://userserve-ak.last.fm/serve/252/27202053.png
675	Despoina Olympiou	http://www.last.fm/music/Despoina+Olympiou	http://userserve-ak.last.fm/serve/252/318158.jpg
676	Yohanna	http://www.last.fm/music/Yohanna	http://userserve-ak.last.fm/serve/252/36308011.png
677	Kostas Martakis	http://www.last.fm/music/Kostas+Martakis	http://userserve-ak.last.fm/serve/252/53202135.png
678	Soulthrow	http://www.last.fm/music/Soulthrow	http://userserve-ak.last.fm/serve/252/41885015.jpg
679	Glee Cast	http://www.last.fm/music/Glee+Cast	http://userserve-ak.last.fm/serve/252/44433851.png
680	The Veronicas	http://www.last.fm/music/The+Veronicas	http://userserve-ak.last.fm/serve/252/31471795.png
681	Demi Lovato	http://www.last.fm/music/Demi+Lovato	http://userserve-ak.last.fm/serve/252/41305109.png
682	Lights	http://www.last.fm/music/Lights	http://userserve-ak.last.fm/serve/252/40210269.png
683	John Mayer	http://www.last.fm/music/John+Mayer	http://userserve-ak.last.fm/serve/252/385672.jpg
684	American Idiot Cast	http://www.last.fm/music/American+Idiot+Cast	http://userserve-ak.last.fm/serve/252/53866529.jpg
685	Nick Jonas & The Administration	http://www.last.fm/music/Nick%2BJonas%2B%2526%2BThe%2BAdministration	http://userserve-ak.last.fm/serve/252/49612995.png
686	Selena Gomez & the Scene	http://www.last.fm/music/Selena%2BGomez%2B%2526%2Bthe%2BScene	http://userserve-ak.last.fm/serve/252/51703695.png
687	All Time Low	http://www.last.fm/music/All+Time+Low	http://userserve-ak.last.fm/serve/252/5543227.jpg
688	Honor Society	http://www.last.fm/music/Honor+Society	http://userserve-ak.last.fm/serve/252/33974249.png
689	Florence + the Machine	http://www.last.fm/music/Florence%2B%252B%2Bthe%2BMachine	http://userserve-ak.last.fm/serve/252/32428857.png
690	Marina & the Diamonds	http://www.last.fm/music/Marina%2B%2526%2Bthe%2BDiamonds	http://userserve-ak.last.fm/serve/252/55003233.png
691	Owl City	http://www.last.fm/music/Owl+City	http://userserve-ak.last.fm/serve/252/41332441.png
692	Mitchel Musso	http://www.last.fm/music/Mitchel+Musso	http://userserve-ak.last.fm/serve/252/40032879.png
693	Hey Monday	http://www.last.fm/music/Hey+Monday	http://userserve-ak.last.fm/serve/252/29450373.png
694	Darren Criss	http://www.last.fm/music/Darren+Criss	http://userserve-ak.last.fm/serve/252/58635635.png
695	Push Play	http://www.last.fm/music/Push+Play	http://userserve-ak.last.fm/serve/252/20383095.jpg
696	The Pierces	http://www.last.fm/music/The+Pierces	http://userserve-ak.last.fm/serve/252/4185252.jpg
697	Sia	http://www.last.fm/music/Sia	http://userserve-ak.last.fm/serve/252/45945079.png
698	Duncan Sheik & Steven Sater	http://www.last.fm/music/Duncan%2BSheik%2B%2526%2BSteven%2BSater	http://userserve-ak.last.fm/serve/252/60484503.png
699	Esmée Denters	http://www.last.fm/music/Esm%C3%A9e+Denters	http://userserve-ak.last.fm/serve/252/29374099.png
700	Boyce Avenue	http://www.last.fm/music/Boyce+Avenue	http://userserve-ak.last.fm/serve/252/36672787.jpg
701	Shakira	http://www.last.fm/music/Shakira	http://userserve-ak.last.fm/serve/252/52116105.png
702	Ester Dean	http://www.last.fm/music/Ester+Dean	http://userserve-ak.last.fm/serve/252/61470597.png
703	The xx	http://www.last.fm/music/The+xx	http://userserve-ak.last.fm/serve/252/61553347.png
704	The Pretty Reckless	http://www.last.fm/music/The+Pretty+Reckless	http://userserve-ak.last.fm/serve/252/51058255.png
705	Engenheiros do Hawaii	http://www.last.fm/music/Engenheiros+do+Hawaii	http://userserve-ak.last.fm/serve/252/76501.jpg
706	AC/DC	http://www.last.fm/music/AC%252FDC	http://userserve-ak.last.fm/serve/252/35683175.jpg
707	Metallica	http://www.last.fm/music/Metallica	http://userserve-ak.last.fm/serve/252/7560709.jpg
708	Capital Inicial	http://www.last.fm/music/Capital+Inicial	http://userserve-ak.last.fm/serve/252/4599198.jpg
709	The White Stripes	http://www.last.fm/music/The+White+Stripes	http://userserve-ak.last.fm/serve/252/27279811.jpg
710	Black Label Society	http://www.last.fm/music/Black+Label+Society	http://userserve-ak.last.fm/serve/252/28926377.jpg
711	Mark Knopfler	http://www.last.fm/music/Mark+Knopfler	http://userserve-ak.last.fm/serve/252/267493.jpg
712	Dire Straits	http://www.last.fm/music/Dire+Straits	http://userserve-ak.last.fm/serve/252/12048127.jpg
713	Gotthard	http://www.last.fm/music/Gotthard	http://userserve-ak.last.fm/serve/252/22507223.jpg
714	Legião Urbana	http://www.last.fm/music/Legi%C3%A3o+Urbana	http://userserve-ak.last.fm/serve/252/603443.jpg
715	R.E.M.	http://www.last.fm/music/R.E.M.	http://userserve-ak.last.fm/serve/252/2227819.jpg
716	Kaiser Chiefs	http://www.last.fm/music/Kaiser+Chiefs	http://userserve-ak.last.fm/serve/252/2681098.jpg
717	Electric Light Orchestra	http://www.last.fm/music/Electric+Light+Orchestra	http://userserve-ak.last.fm/serve/252/58911519.png
718	Johnny Cash	http://www.last.fm/music/Johnny+Cash	http://userserve-ak.last.fm/serve/252/167556.jpg
719	Orishas	http://www.last.fm/music/Orishas	http://userserve-ak.last.fm/serve/252/366524.jpg
720	Social Distortion	http://www.last.fm/music/Social+Distortion	http://userserve-ak.last.fm/serve/252/340965.jpg
721	Wim Mertens	http://www.last.fm/music/Wim+Mertens	http://userserve-ak.last.fm/serve/252/35625237.png
722	ATB	http://www.last.fm/music/ATB	http://userserve-ak.last.fm/serve/252/20334901.jpg
723	Buena Vista Social Club	http://www.last.fm/music/Buena+Vista+Social+Club	http://userserve-ak.last.fm/serve/252/2591611.jpg
724	Ozzy Osbourne	http://www.last.fm/music/Ozzy+Osbourne	http://userserve-ak.last.fm/serve/252/91580.jpg
725	Titãs	http://www.last.fm/music/Tit%C3%A3s	http://userserve-ak.last.fm/serve/252/3974965.jpg
726	Apocalyptica	http://www.last.fm/music/Apocalyptica	http://userserve-ak.last.fm/serve/252/3767394.jpg
727	Era	http://www.last.fm/music/Era	http://userserve-ak.last.fm/serve/252/23477579.png
728	Eric Clapton	http://www.last.fm/music/Eric+Clapton	http://userserve-ak.last.fm/serve/252/2366379.jpg
729	Sacred Spirit	http://www.last.fm/music/Sacred+Spirit	http://userserve-ak.last.fm/serve/252/16872539.jpg
730	Eagles	http://www.last.fm/music/Eagles	http://userserve-ak.last.fm/serve/252/3241683.jpg
731	1200 Micrograms	http://www.last.fm/music/1200+Micrograms	http://userserve-ak.last.fm/serve/252/24923253.jpg
732	Alice Cooper	http://www.last.fm/music/Alice+Cooper	http://userserve-ak.last.fm/serve/252/391580.jpg
733	John Lennon	http://www.last.fm/music/John+Lennon	http://userserve-ak.last.fm/serve/252/4799.jpg
734	Bruce Springsteen	http://www.last.fm/music/Bruce+Springsteen	http://userserve-ak.last.fm/serve/252/2406762.jpg
735	The Rolling Stones	http://www.last.fm/music/The+Rolling+Stones	http://userserve-ak.last.fm/serve/252/321677.jpg
736	Eliades Ochoa	http://www.last.fm/music/Eliades+Ochoa	http://userserve-ak.last.fm/serve/252/20344269.jpg
737	Trans-Siberian Orchestra	http://www.last.fm/music/Trans-Siberian+Orchestra	http://userserve-ak.last.fm/serve/252/35775099.jpg
738	DJ Tiësto	http://www.last.fm/music/+noredirect/DJ+Ti%C3%ABsto	http://userserve-ak.last.fm/serve/252/216937.jpg
739	Lulu Santos	http://www.last.fm/music/Lulu+Santos	http://userserve-ak.last.fm/serve/252/50732577.png
743	Nadja	http://www.last.fm/music/Nadja	http://userserve-ak.last.fm/serve/252/60671097.jpg
744	Autechre	http://www.last.fm/music/Autechre	http://userserve-ak.last.fm/serve/252/7725479.jpg
745	Aidan Baker & thisquietarmy	http://www.last.fm/music/Aidan%2BBaker%2B%2526%2Bthisquietarmy	http://userserve-ak.last.fm/serve/252/25599307.jpg
746	Salem	http://www.last.fm/music/Salem	http://userserve-ak.last.fm/serve/252/51239985.png
747	Carbon Based Lifeforms	http://www.last.fm/music/Carbon+Based+Lifeforms	http://userserve-ak.last.fm/serve/252/37190753.jpg
748	Boards of Canada	http://www.last.fm/music/Boards+of+Canada	http://userserve-ak.last.fm/serve/252/37989495.png
749	Casino Versus Japan	http://www.last.fm/music/Casino+Versus+Japan	http://userserve-ak.last.fm/serve/252/47234815.jpg
750	Bill Withers	http://www.last.fm/music/Bill+Withers	http://userserve-ak.last.fm/serve/252/41351783.jpg
751	Jesu	http://www.last.fm/music/Jesu	http://userserve-ak.last.fm/serve/252/2285101.jpg
752	Boris	http://www.last.fm/music/Boris	http://userserve-ak.last.fm/serve/252/43934699.jpg
753	Secede	http://www.last.fm/music/Secede	http://userserve-ak.last.fm/serve/252/8259947.jpg
754	Maximum the Hormone	http://www.last.fm/music/Maximum+the+Hormone	http://userserve-ak.last.fm/serve/252/4850296.jpg
755	65daysofstatic	http://www.last.fm/music/65daysofstatic	http://userserve-ak.last.fm/serve/252/46404681.jpg
756	Arovane	http://www.last.fm/music/Arovane	http://userserve-ak.last.fm/serve/252/98377.jpg
757	Crystal Castles	http://www.last.fm/music/Crystal+Castles	http://userserve-ak.last.fm/serve/252/55303001.png
758	Психея	http://www.last.fm/music/%D0%9F%D1%81%D0%B8%D1%85%D0%B5%D1%8F	http://userserve-ak.last.fm/serve/252/5486718.jpg
759	#####	http://www.last.fm/music/%2523%2523%2523%2523%2523	http://userserve-ak.last.fm/serve/252/6999205.jpg
760	LAKE R▲DIO	http://www.last.fm/music/LAKE+R%E2%96%B2DIO	http://userserve-ak.last.fm/serve/252/55577293.jpg
761	Asian Dub Foundation	http://www.last.fm/music/Asian+Dub+Foundation	http://userserve-ak.last.fm/serve/252/25468299.jpg
762	the Chemodan	http://www.last.fm/music/the+Chemodan	http://userserve-ak.last.fm/serve/252/46122543.jpg
763	Mono	http://www.last.fm/music/Mono	http://userserve-ak.last.fm/serve/252/3323896.jpg
764	16 Horsepower	http://www.last.fm/music/16+Horsepower	http://userserve-ak.last.fm/serve/252/150264.jpg
765	Multiplex	http://www.last.fm/music/Multiplex	http://userserve-ak.last.fm/serve/252/63363.jpg
766	Ben Frost	http://www.last.fm/music/Ben+Frost	http://userserve-ak.last.fm/serve/252/611694.jpg
767	Gridlock	http://www.last.fm/music/Gridlock	http://userserve-ak.last.fm/serve/252/768016.jpg
768	Enter Shikari	http://www.last.fm/music/Enter+Shikari	http://userserve-ak.last.fm/serve/252/40834195.jpg
769	Isis	http://www.last.fm/music/Isis	http://userserve-ak.last.fm/serve/252/48408283.jpg
770	HORSE the band	http://www.last.fm/music/HORSE+the+band	http://userserve-ak.last.fm/serve/252/2699284.jpg
771	Lazzich	http://www.last.fm/music/Lazzich	http://userserve-ak.last.fm/serve/252/389205.jpg
772	Proem	http://www.last.fm/music/Proem	http://userserve-ak.last.fm/serve/252/231962.jpg
773	electronicmicroanimal	http://www.last.fm/music/electronicmicroanimal	http://userserve-ak.last.fm/serve/252/31333409.jpg
774	Mooncake	http://www.last.fm/music/Mooncake	http://userserve-ak.last.fm/serve/252/6010612.jpg
775	Gastón Arévalo	http://www.last.fm/music/Gast%C3%B3n+Ar%C3%A9valo	http://userserve-ak.last.fm/serve/252/61498383.jpg
776	sokpb avabodha	http://www.last.fm/music/sokpb+avabodha	http://userserve-ak.last.fm/serve/252/34563595.jpg
777	The Crystal Method	http://www.last.fm/music/The+Crystal+Method	http://userserve-ak.last.fm/serve/252/26115391.jpg
778	Ochre	http://www.last.fm/music/Ochre	http://userserve-ak.last.fm/serve/252/166324.jpg
779	Bring Me The Horizon	http://www.last.fm/music/Bring+Me+The+Horizon	http://userserve-ak.last.fm/serve/252/51720179.jpg
780	Gimmik	http://www.last.fm/music/Gimmik	http://userserve-ak.last.fm/serve/252/6698687.jpg
781	Fail Emotions	http://www.last.fm/music/Fail+Emotions	http://userserve-ak.last.fm/serve/252/58696327.jpg
782	Solar Fields	http://www.last.fm/music/Solar+Fields	http://userserve-ak.last.fm/serve/252/38876027.jpg
783	Digitonal	http://www.last.fm/music/Digitonal	http://userserve-ak.last.fm/serve/252/65311.jpg
784	Jackson and His Computer Band	http://www.last.fm/music/Jackson+and+His+Computer+Band	http://userserve-ak.last.fm/serve/252/30555.jpg
785	Fear Factory	http://www.last.fm/music/Fear+Factory	http://userserve-ak.last.fm/serve/252/2970763.jpg
786	Mandy Moore	http://www.last.fm/music/Mandy+Moore	http://userserve-ak.last.fm/serve/252/61721401.png
787	Paulina Rubio	http://www.last.fm/music/Paulina+Rubio	http://userserve-ak.last.fm/serve/252/44311983.png
788	Fey	http://www.last.fm/music/Fey	http://userserve-ak.last.fm/serve/252/11999337.jpg
789	Dannii Minogue	http://www.last.fm/music/Dannii+Minogue	http://userserve-ak.last.fm/serve/252/61744951.png
790	Belinda	http://www.last.fm/music/Belinda	http://userserve-ak.last.fm/serve/252/62111231.png
791	Marie Serneholt	http://www.last.fm/music/Marie+Serneholt	http://userserve-ak.last.fm/serve/252/38583095.png
792	Thalía	http://www.last.fm/music/Thal%C3%ADa	http://userserve-ak.last.fm/serve/252/40337541.png
793	Hannah Montana	http://www.last.fm/music/Hannah+Montana	http://userserve-ak.last.fm/serve/252/5892662.png
794	A*Teens	http://www.last.fm/music/A%2ATeens	http://userserve-ak.last.fm/serve/252/46212953.png
795	Gloria Trevi	http://www.last.fm/music/Gloria+Trevi	http://userserve-ak.last.fm/serve/252/60658809.png
796	Anna Carina	http://www.last.fm/music/Anna+Carina	http://userserve-ak.last.fm/serve/252/109705.jpg
797	Emily Osment	http://www.last.fm/music/Emily+Osment	http://userserve-ak.last.fm/serve/252/52100869.png
798	Geri Halliwell	http://www.last.fm/music/Geri+Halliwell	http://userserve-ak.last.fm/serve/252/51629225.png
799	Junior Caldera feat Sophie Ellis Bextor	http://www.last.fm/music/Junior+Caldera+feat+Sophie+Ellis+Bextor	http://userserve-ak.last.fm/serve/252/45164301.png
800	Atomic Kitten	http://www.last.fm/music/Atomic+Kitten	http://userserve-ak.last.fm/serve/252/37632331.png
801	5ive	http://www.last.fm/music/5ive	http://userserve-ak.last.fm/serve/252/64390.gif
802	Anahí	http://www.last.fm/music/Anah%C3%AD	http://userserve-ak.last.fm/serve/252/62207259.png
803	Five	http://www.last.fm/music/Five	http://userserve-ak.last.fm/serve/252/40209857.png
804	Darkest Hour	http://www.last.fm/music/Darkest+Hour	http://userserve-ak.last.fm/serve/252/57313101.jpg
805	Parkway Drive	http://www.last.fm/music/Parkway+Drive	http://userserve-ak.last.fm/serve/252/48529665.jpg
806	Soilwork	http://www.last.fm/music/Soilwork	http://userserve-ak.last.fm/serve/252/2510536.jpg
807	Crematory	http://www.last.fm/music/Crematory	http://userserve-ak.last.fm/serve/252/549509.jpg
808	Rise Against	http://www.last.fm/music/Rise+Against	http://userserve-ak.last.fm/serve/252/8698619.jpg
809	The Black Dahlia Murder	http://www.last.fm/music/The+Black+Dahlia+Murder	http://userserve-ak.last.fm/serve/252/48224017.png
810	All That Remains	http://www.last.fm/music/All+That+Remains	http://userserve-ak.last.fm/serve/252/177714.jpg
811	Sonic Syndicate	http://www.last.fm/music/Sonic+Syndicate	http://userserve-ak.last.fm/serve/252/4859016.jpg
812	Dark Tranquillity	http://www.last.fm/music/Dark+Tranquillity	http://userserve-ak.last.fm/serve/252/19741.jpg
813	As I Lay Dying	http://www.last.fm/music/As+I+Lay+Dying	http://userserve-ak.last.fm/serve/252/43950585.png
814	Caliban	http://www.last.fm/music/Caliban	http://userserve-ak.last.fm/serve/252/2467804.jpg
815	Killswitch Engage	http://www.last.fm/music/Killswitch+Engage	http://userserve-ak.last.fm/serve/252/108045.jpg
816	A Day to Remember	http://www.last.fm/music/A+Day+to+Remember	http://userserve-ak.last.fm/serve/252/54498549.png
817	Corpus Christi	http://www.last.fm/music/Corpus+Christi	http://userserve-ak.last.fm/serve/252/23912437.jpg
818	36 Crazyfists	http://www.last.fm/music/36+Crazyfists	http://userserve-ak.last.fm/serve/252/22598.jpg
819	Avatar	http://www.last.fm/music/Avatar	http://userserve-ak.last.fm/serve/252/37587989.jpg
820	At the Gates	http://www.last.fm/music/At+the+Gates	http://userserve-ak.last.fm/serve/252/229553.gif
821	Amon Amarth	http://www.last.fm/music/Amon+Amarth	http://userserve-ak.last.fm/serve/252/22183005.gif
822	Evading Downfall	http://www.last.fm/music/Evading+Downfall	http://userserve-ak.last.fm/serve/252/29830359.jpg
823	August Burns Red	http://www.last.fm/music/August+Burns+Red	http://userserve-ak.last.fm/serve/252/62176629.jpg
824	Ensiferum	http://www.last.fm/music/Ensiferum	http://userserve-ak.last.fm/serve/252/267212.jpg
825	Whitechapel	http://www.last.fm/music/Whitechapel	http://userserve-ak.last.fm/serve/252/43512781.jpg
826	Divine Heresy	http://www.last.fm/music/Divine+Heresy	http://userserve-ak.last.fm/serve/252/23959579.jpg
827	Ignite	http://www.last.fm/music/Ignite	http://userserve-ak.last.fm/serve/252/23103241.jpg
828	From a Second Story Window	http://www.last.fm/music/From+a+Second+Story+Window	http://userserve-ak.last.fm/serve/252/6004816.jpg
829	It Prevails	http://www.last.fm/music/It+Prevails	http://userserve-ak.last.fm/serve/252/56599537.png
830	Atreyu	http://www.last.fm/music/Atreyu	http://userserve-ak.last.fm/serve/252/7415709.jpg
831	Emmure	http://www.last.fm/music/Emmure	http://userserve-ak.last.fm/serve/252/30039941.jpg
832	I Killed the Prom Queen	http://www.last.fm/music/I+Killed+the+Prom+Queen	http://userserve-ak.last.fm/serve/252/60008937.jpg
833	Suffokate	http://www.last.fm/music/Suffokate	http://userserve-ak.last.fm/serve/252/52608565.jpg
834	Five Finger Death Punch	http://www.last.fm/music/Five+Finger+Death+Punch	http://userserve-ak.last.fm/serve/252/25011321.jpg
835	Scar Symmetry	http://www.last.fm/music/Scar+Symmetry	http://userserve-ak.last.fm/serve/252/33787733.jpg
836	Butterfly Coma	http://www.last.fm/music/Butterfly+Coma	http://userserve-ak.last.fm/serve/252/24369885.jpg
837	Eluveitie	http://www.last.fm/music/Eluveitie	http://userserve-ak.last.fm/serve/252/23089827.jpg
838	Debeli Precjednik	http://www.last.fm/music/Debeli+Precjednik	http://userserve-ak.last.fm/serve/252/2880105.jpg
839	All Shall Perish	http://www.last.fm/music/All+Shall+Perish	http://userserve-ak.last.fm/serve/252/53246221.jpg
840	Millencolin	http://www.last.fm/music/Millencolin	http://userserve-ak.last.fm/serve/252/6008803.jpg
841	Slayer	http://www.last.fm/music/Slayer	http://userserve-ak.last.fm/serve/252/10447745.jpg
842	Despised Icon	http://www.last.fm/music/Despised+Icon	http://userserve-ak.last.fm/serve/252/38109119.jpg
843	Pantera	http://www.last.fm/music/Pantera	http://userserve-ak.last.fm/serve/252/11838735.jpg
844	Pain Confessor	http://www.last.fm/music/Pain+Confessor	http://userserve-ak.last.fm/serve/252/7726867.jpg
845	The Dillinger Escape Plan	http://www.last.fm/music/The+Dillinger+Escape+Plan	http://userserve-ak.last.fm/serve/252/60807625.png
846	Lamb of God	http://www.last.fm/music/Lamb+of+God	http://userserve-ak.last.fm/serve/252/39060809.jpg
847	The Mercury Arc	http://www.last.fm/music/The+Mercury+Arc	http://userserve-ak.last.fm/serve/252/39053993.jpg
848	Ego Fall	http://www.last.fm/music/Ego+Fall	http://userserve-ak.last.fm/serve/252/18048023.jpg
849	Feed Her To The Sharks	http://www.last.fm/music/Feed+Her+To+The+Sharks	http://userserve-ak.last.fm/serve/252/21744695.jpg
850	Haste the Day	http://www.last.fm/music/Haste+the+Day	http://userserve-ak.last.fm/serve/252/18495765.jpg
851	Manic Street Preachers	http://www.last.fm/music/Manic+Street+Preachers	http://userserve-ak.last.fm/serve/252/2314375.jpg
852	The Stranglers	http://www.last.fm/music/The+Stranglers	http://userserve-ak.last.fm/serve/252/13188829.jpg
853	Therapy?	http://www.last.fm/music/Therapy%3F	http://userserve-ak.last.fm/serve/252/247865.jpg
854	Alice in Chains	http://www.last.fm/music/Alice+in+Chains	http://userserve-ak.last.fm/serve/252/3373415.jpg
855	Jane's Addiction	http://www.last.fm/music/Jane%27s+Addiction	http://userserve-ak.last.fm/serve/252/28726593.jpg
856	Soundgarden	http://www.last.fm/music/Soundgarden	http://userserve-ak.last.fm/serve/252/4376762.jpg
857	The Clash	http://www.last.fm/music/The+Clash	http://userserve-ak.last.fm/serve/252/36023147.jpg
858	PJ Harvey	http://www.last.fm/music/PJ+Harvey	http://userserve-ak.last.fm/serve/252/59003457.jpg
859	Pixies	http://www.last.fm/music/Pixies	http://userserve-ak.last.fm/serve/252/52526.jpg
860	Stone Temple Pilots	http://www.last.fm/music/Stone+Temple+Pilots	http://userserve-ak.last.fm/serve/252/4872267.jpg
861	Killing Joke	http://www.last.fm/music/Killing+Joke	http://userserve-ak.last.fm/serve/252/36042595.jpg
862	Primal Scream	http://www.last.fm/music/Primal+Scream	http://userserve-ak.last.fm/serve/252/3845.jpg
863	The Velvet Underground	http://www.last.fm/music/The+Velvet+Underground	http://userserve-ak.last.fm/serve/252/281077.jpg
864	Ministry	http://www.last.fm/music/Ministry	http://userserve-ak.last.fm/serve/252/21791341.jpg
865	Republika	http://www.last.fm/music/Republika	http://userserve-ak.last.fm/serve/252/12085709.jpg
866	Virgin Prunes	http://www.last.fm/music/Virgin+Prunes	http://userserve-ak.last.fm/serve/252/80625.jpg
867	Nick Cave and the Bad Seeds	http://www.last.fm/music/Nick+Cave+and+the+Bad+Seeds	http://userserve-ak.last.fm/serve/252/53360969.jpg
868	The Doors	http://www.last.fm/music/The+Doors	http://userserve-ak.last.fm/serve/252/3871341.jpg
869	Afghan Whigs	http://www.last.fm/music/Afghan+Whigs	http://userserve-ak.last.fm/serve/252/65473.jpg
870	Skeletal Family	http://www.last.fm/music/Skeletal+Family	http://userserve-ak.last.fm/serve/252/43096733.jpg
871	New Model Army	http://www.last.fm/music/New+Model+Army	http://userserve-ak.last.fm/serve/252/30786759.png
872	Closterkeller	http://www.last.fm/music/Closterkeller	http://userserve-ak.last.fm/serve/252/47373491.png
873	Porno for Pyros	http://www.last.fm/music/Porno+for+Pyros	http://userserve-ak.last.fm/serve/252/16820597.jpg
874	Roxy Music	http://www.last.fm/music/Roxy+Music	http://userserve-ak.last.fm/serve/252/519416.jpg
875	Bauhaus	http://www.last.fm/music/Bauhaus	http://userserve-ak.last.fm/serve/252/17796755.jpg
876	Revolting Cocks	http://www.last.fm/music/Revolting+Cocks	http://userserve-ak.last.fm/serve/252/3056879.jpg
877	Alphaville	http://www.last.fm/music/Alphaville	http://userserve-ak.last.fm/serve/252/519364.jpg
878	Wolfsheim	http://www.last.fm/music/Wolfsheim	http://userserve-ak.last.fm/serve/252/2428.jpg
879	Can	http://www.last.fm/music/Can	http://userserve-ak.last.fm/serve/252/55893641.png
880	Nitzer Ebb	http://www.last.fm/music/Nitzer+Ebb	http://userserve-ak.last.fm/serve/252/13182349.jpg
881	Kyuss	http://www.last.fm/music/Kyuss	http://userserve-ak.last.fm/serve/252/60258675.jpg
882	The Jesus Lizard	http://www.last.fm/music/The+Jesus+Lizard	http://userserve-ak.last.fm/serve/252/10324043.jpg
883	Tiamat	http://www.last.fm/music/Tiamat	http://userserve-ak.last.fm/serve/252/36047401.jpg
884	Brygada Kryzys	http://www.last.fm/music/Brygada+Kryzys	http://userserve-ak.last.fm/serve/252/276221.jpg
885	Tracy Chapman	http://www.last.fm/music/Tracy+Chapman	http://userserve-ak.last.fm/serve/252/24031497.jpg
886	Dragonette	http://www.last.fm/music/Dragonette	http://userserve-ak.last.fm/serve/252/44153343.png
887	New Young Pony Club	http://www.last.fm/music/New+Young+Pony+Club	http://userserve-ak.last.fm/serve/252/7262.png
888	Siobhan Donaghy	http://www.last.fm/music/Siobhan+Donaghy	http://userserve-ak.last.fm/serve/252/41695421.png
889	Cyndi Lauper	http://www.last.fm/music/Cyndi+Lauper	http://userserve-ak.last.fm/serve/252/6967243.jpg
890	Kelly Osbourne	http://www.last.fm/music/Kelly+Osbourne	http://userserve-ak.last.fm/serve/252/110159.jpg
891	Jewel	http://www.last.fm/music/Jewel	http://userserve-ak.last.fm/serve/252/40676239.png
892	Dixie Chicks	http://www.last.fm/music/Dixie+Chicks	http://userserve-ak.last.fm/serve/252/198972.jpg
893	Kate Miller-Heidke	http://www.last.fm/music/Kate+Miller-Heidke	http://userserve-ak.last.fm/serve/252/7232413.jpg
894	Sneaky Sound System	http://www.last.fm/music/Sneaky+Sound+System	http://userserve-ak.last.fm/serve/252/39498.gif
895	Chew Lips	http://www.last.fm/music/Chew+Lips	http://userserve-ak.last.fm/serve/252/36275117.png
896	Noisettes	http://www.last.fm/music/Noisettes	http://userserve-ak.last.fm/serve/252/42098211.png
897	Shakespear's Sister	http://www.last.fm/music/Shakespear%27s+Sister	http://userserve-ak.last.fm/serve/252/36478479.jpg
898	Tegan and Sara	http://www.last.fm/music/Tegan+and+Sara	http://userserve-ak.last.fm/serve/252/36243721.png
899	Missy Higgins	http://www.last.fm/music/Missy+Higgins	http://userserve-ak.last.fm/serve/252/23635043.jpg
900	Annie Lennox	http://www.last.fm/music/Annie+Lennox	http://userserve-ak.last.fm/serve/252/2669950.jpg
901	VV Brown	http://www.last.fm/music/VV+Brown	http://userserve-ak.last.fm/serve/252/52352633.png
902	The Cast Of Buffy The Vampire Slayer	http://www.last.fm/music/The+Cast+Of+Buffy+The+Vampire+Slayer	http://userserve-ak.last.fm/serve/252/2820789.jpg
903	Amy Winehouse	http://www.last.fm/music/Amy+Winehouse	http://userserve-ak.last.fm/serve/252/366300.jpg
904	Rogue Traders	http://www.last.fm/music/Rogue+Traders	http://userserve-ak.last.fm/serve/252/3881876.png
905	Crowded House	http://www.last.fm/music/Crowded+House	http://userserve-ak.last.fm/serve/252/7245347.jpg
906	Girls Aloud	http://www.last.fm/music/Girls+Aloud	http://userserve-ak.last.fm/serve/252/46994061.png
907	Timbaland	http://www.last.fm/music/Timbaland	http://userserve-ak.last.fm/serve/252/40255265.png
908	Vanessa Hudgens	http://www.last.fm/music/Vanessa+Hudgens	http://userserve-ak.last.fm/serve/252/57822071.png
909	Delta Goodrem	http://www.last.fm/music/Delta+Goodrem	http://userserve-ak.last.fm/serve/252/58609541.png
910	John Williams	http://www.last.fm/music/John+Williams	http://userserve-ak.last.fm/serve/252/59954101.jpg
911	Rachel Stevens	http://www.last.fm/music/Rachel+Stevens	http://userserve-ak.last.fm/serve/252/40015573.png
912	Carter Burwell	http://www.last.fm/music/Carter+Burwell	http://userserve-ak.last.fm/serve/252/38916203.png
913	Destiny's Child	http://www.last.fm/music/Destiny%27s+Child	http://userserve-ak.last.fm/serve/252/43232019.png
914	Medina	http://www.last.fm/music/Medina	http://userserve-ak.last.fm/serve/252/60964027.png
915	Alexandra Burke	http://www.last.fm/music/Alexandra+Burke	http://userserve-ak.last.fm/serve/252/54753767.png
916	Vanessa S.	http://www.last.fm/music/Vanessa+S.	http://userserve-ak.last.fm/serve/252/22231925.jpg
917	Iron Maiden	http://www.last.fm/music/Iron+Maiden	http://userserve-ak.last.fm/serve/252/22493569.jpg
918	Megadeth	http://www.last.fm/music/Megadeth	http://userserve-ak.last.fm/serve/252/8129787.jpg
919	Savatage	http://www.last.fm/music/Savatage	http://userserve-ak.last.fm/serve/252/19508887.jpg
920	Dream Theater	http://www.last.fm/music/Dream+Theater	http://userserve-ak.last.fm/serve/252/27653715.jpg
921	Circle II Circle	http://www.last.fm/music/Circle+II+Circle	http://userserve-ak.last.fm/serve/252/33247703.jpg
922	Bruce Dickinson	http://www.last.fm/music/Bruce+Dickinson	http://userserve-ak.last.fm/serve/252/36353539.png
923	Children of Bodom	http://www.last.fm/music/Children+of+Bodom	http://userserve-ak.last.fm/serve/252/46620709.jpg
924	Angra	http://www.last.fm/music/Angra	http://userserve-ak.last.fm/serve/252/49010785.jpg
925	Andre Matos	http://www.last.fm/music/Andre+Matos	http://userserve-ak.last.fm/serve/252/34054139.jpg
926	Shaaman	http://www.last.fm/music/Shaaman	http://userserve-ak.last.fm/serve/252/440.jpg
927	Hangar	http://www.last.fm/music/Hangar	http://userserve-ak.last.fm/serve/252/40532411.jpg
928	Helloween	http://www.last.fm/music/Helloween	http://userserve-ak.last.fm/serve/252/53137767.jpg
929	Viper	http://www.last.fm/music/Viper	http://userserve-ak.last.fm/serve/252/583408.jpg
930	Nightwish	http://www.last.fm/music/Nightwish	http://userserve-ak.last.fm/serve/252/2124668.jpg
931	Dr. Sin	http://www.last.fm/music/Dr.+Sin	http://userserve-ak.last.fm/serve/252/225477.jpg
932	Matanza	http://www.last.fm/music/Matanza	http://userserve-ak.last.fm/serve/252/366138.jpg
933	Wizards	http://www.last.fm/music/Wizards	http://userserve-ak.last.fm/serve/252/53879027.jpg
934	Angel Dust	http://www.last.fm/music/Angel+Dust	http://userserve-ak.last.fm/serve/252/25118605.jpg
935	Bittencourt Project	http://www.last.fm/music/Bittencourt+Project	http://userserve-ak.last.fm/serve/252/34040043.jpg
936	Kamelot	http://www.last.fm/music/Kamelot	http://userserve-ak.last.fm/serve/252/51238115.jpg
937	Stratovarius	http://www.last.fm/music/Stratovarius	http://userserve-ak.last.fm/serve/252/25469173.jpg
938	Hibria	http://www.last.fm/music/Hibria	http://userserve-ak.last.fm/serve/252/40665473.png
939	Mindflow	http://www.last.fm/music/Mindflow	http://userserve-ak.last.fm/serve/252/36414821.jpg
940	Rage	http://www.last.fm/music/Rage	http://userserve-ak.last.fm/serve/252/41607933.jpg
941	Tribuzy	http://www.last.fm/music/Tribuzy	http://userserve-ak.last.fm/serve/252/2174373.jpg
942	Iced Earth	http://www.last.fm/music/Iced+Earth	http://userserve-ak.last.fm/serve/252/26560821.jpg
943	Nevermore	http://www.last.fm/music/Nevermore	http://userserve-ak.last.fm/serve/252/14266543.jpg
944	Symphony X	http://www.last.fm/music/Symphony+X	http://userserve-ak.last.fm/serve/252/25730381.jpg
945	Journey	http://www.last.fm/music/Journey	http://userserve-ak.last.fm/serve/252/274220.jpg
946	Avantasia	http://www.last.fm/music/Avantasia	http://userserve-ak.last.fm/serve/252/16471533.jpg
947	Testament	http://www.last.fm/music/Testament	http://userserve-ak.last.fm/serve/252/6955771.jpg
948	Burning in Hell	http://www.last.fm/music/Burning+in+Hell	http://userserve-ak.last.fm/serve/252/206427.jpg
949	Death	http://www.last.fm/music/Death	http://userserve-ak.last.fm/serve/252/97530.jpg
950	Kiko Loureiro	http://www.last.fm/music/Kiko+Loureiro	http://userserve-ak.last.fm/serve/252/324256.jpg
951	Bon Jovi	http://www.last.fm/music/Bon+Jovi	http://userserve-ak.last.fm/serve/252/38024753.png
952	Skid Row	http://www.last.fm/music/Skid+Row	http://userserve-ak.last.fm/serve/252/32229.jpg
953	Arch Enemy	http://www.last.fm/music/Arch+Enemy	http://userserve-ak.last.fm/serve/252/39490073.jpg
954	Kreator	http://www.last.fm/music/Kreator	http://userserve-ak.last.fm/serve/252/2149388.jpg
955	Epica	http://www.last.fm/music/Epica	http://userserve-ak.last.fm/serve/252/57651417.png
956	Yngwie Malmsteen	http://www.last.fm/music/Yngwie+Malmsteen	http://userserve-ak.last.fm/serve/252/32807035.jpg
957	Blind Guardian	http://www.last.fm/music/Blind+Guardian	http://userserve-ak.last.fm/serve/252/6564.jpg
958	Kotipelto	http://www.last.fm/music/Kotipelto	http://userserve-ak.last.fm/serve/252/13091441.jpg
959	Queen	http://www.last.fm/music/Queen	http://userserve-ak.last.fm/serve/252/45625545.png
960	Outworld	http://www.last.fm/music/Outworld	http://userserve-ak.last.fm/serve/252/341517.jpg
961	Tori Amos	http://www.last.fm/music/Tori+Amos	http://userserve-ak.last.fm/serve/252/55672671.png
962	The Cardigans	http://www.last.fm/music/The+Cardigans	http://userserve-ak.last.fm/serve/252/3576712.jpg
963	Yanni	http://www.last.fm/music/Yanni	http://userserve-ak.last.fm/serve/252/4528950.jpg
964	The Mars Volta	http://www.last.fm/music/The+Mars+Volta	http://userserve-ak.last.fm/serve/252/13548815.jpg
965	Bush	http://www.last.fm/music/Bush	http://userserve-ak.last.fm/serve/252/345014.jpg
966	Nickelback	http://www.last.fm/music/Nickelback	http://userserve-ak.last.fm/serve/252/26385063.jpg
967	Sixpence None the Richer	http://www.last.fm/music/Sixpence+None+the+Richer	http://userserve-ak.last.fm/serve/252/565723.jpg
968	Armin van Buuren	http://www.last.fm/music/Armin+van+Buuren	http://userserve-ak.last.fm/serve/252/8307915.jpg
969	Kasabian	http://www.last.fm/music/Kasabian	http://userserve-ak.last.fm/serve/252/284053.jpg
970	Infernal	http://www.last.fm/music/Infernal	http://userserve-ak.last.fm/serve/252/10421637.jpg
971	Zoé	http://www.last.fm/music/Zo%C3%A9	http://userserve-ak.last.fm/serve/252/24342311.jpg
972	t.A.T.u.	http://www.last.fm/music/t.A.T.u.	http://userserve-ak.last.fm/serve/252/161875.jpg
973	Hevia	http://www.last.fm/music/Hevia	http://userserve-ak.last.fm/serve/252/235954.jpg
974	Amy Studt	http://www.last.fm/music/Amy+Studt	http://userserve-ak.last.fm/serve/252/54537561.jpg
975	Santana	http://www.last.fm/music/Santana	http://userserve-ak.last.fm/serve/252/2224987.jpg
976	Agressiva 69	http://www.last.fm/music/Agressiva+69	http://userserve-ak.last.fm/serve/252/46025403.png
977	At the Drive-In	http://www.last.fm/music/At+the+Drive-In	http://userserve-ak.last.fm/serve/252/172563.jpg
978	Disturbed	http://www.last.fm/music/Disturbed	http://userserve-ak.last.fm/serve/252/109507.jpg
979	Smash Mouth	http://www.last.fm/music/Smash+Mouth	http://userserve-ak.last.fm/serve/252/82063.jpg
980	Yelle	http://www.last.fm/music/Yelle	http://userserve-ak.last.fm/serve/252/58186561.png
981	Emilíana Torrini	http://www.last.fm/music/Emil%C3%ADana+Torrini	http://userserve-ak.last.fm/serve/252/38498859.png
982	Foo Fighters	http://www.last.fm/music/Foo+Fighters	http://userserve-ak.last.fm/serve/252/59495563.jpg
983	Rodrigo y Gabriela	http://www.last.fm/music/Rodrigo+y+Gabriela	http://userserve-ak.last.fm/serve/252/4456675.jpg
984	Tilly and the Wall	http://www.last.fm/music/Tilly+and+the+Wall	http://userserve-ak.last.fm/serve/252/231071.jpg
985	Blondie	http://www.last.fm/music/Blondie	http://userserve-ak.last.fm/serve/252/7553081.jpg
986	Frank Sinatra	http://www.last.fm/music/Frank+Sinatra	http://userserve-ak.last.fm/serve/252/39168093.png
987	Earth, Wind & Fire	http://www.last.fm/music/Earth%252C%2BWind%2B%2526%2BFire	http://userserve-ak.last.fm/serve/252/52210277.png
988	Fallulah	http://www.last.fm/music/Fallulah	http://userserve-ak.last.fm/serve/252/34819757.jpg
989	The Donnas	http://www.last.fm/music/The+Donnas	http://userserve-ak.last.fm/serve/252/53519297.png
990	Iron Butterfly	http://www.last.fm/music/Iron+Butterfly	http://userserve-ak.last.fm/serve/252/18775749.jpg
991	Jem	http://www.last.fm/music/Jem	http://userserve-ak.last.fm/serve/252/58101529.png
992	Chris Rea	http://www.last.fm/music/Chris+Rea	http://userserve-ak.last.fm/serve/252/217703.jpg
993	Simple Minds	http://www.last.fm/music/Simple+Minds	http://userserve-ak.last.fm/serve/252/28670399.png
994	Howard Jones	http://www.last.fm/music/Howard+Jones	http://userserve-ak.last.fm/serve/252/4509147.jpg
995	China Crisis	http://www.last.fm/music/China+Crisis	http://userserve-ak.last.fm/serve/252/13224571.jpg
996	Mike & The Mechanics	http://www.last.fm/music/Mike%2B%2526%2BThe%2BMechanics	http://userserve-ak.last.fm/serve/252/57142699.png
997	The Human League	http://www.last.fm/music/The+Human+League	http://userserve-ak.last.fm/serve/252/51970289.png
998	Orchestral Manoeuvres in the Dark	http://www.last.fm/music/Orchestral+Manoeuvres+in+the+Dark	http://userserve-ak.last.fm/serve/252/33943699.png
999	Thompson Twins	http://www.last.fm/music/Thompson+Twins	http://userserve-ak.last.fm/serve/252/6943589.jpg
1000	Information Society	http://www.last.fm/music/Information+Society	http://userserve-ak.last.fm/serve/252/20361343.jpg
1001	Pet Shop Boys	http://www.last.fm/music/Pet+Shop+Boys	http://userserve-ak.last.fm/serve/252/28023467.png
1002	Rick Astley	http://www.last.fm/music/Rick+Astley	http://userserve-ak.last.fm/serve/252/47805329.png
1003	Johnny Hates Jazz	http://www.last.fm/music/Johnny+Hates+Jazz	http://userserve-ak.last.fm/serve/252/49255061.png
1004	Kim Wilde	http://www.last.fm/music/Kim+Wilde	http://userserve-ak.last.fm/serve/252/174963.jpg
1005	Robert Palmer	http://www.last.fm/music/Robert+Palmer	http://userserve-ak.last.fm/serve/252/12175731.jpg
1006	The Fixx	http://www.last.fm/music/The+Fixx	http://userserve-ak.last.fm/serve/252/44877779.png
1007	Solar Stone	http://www.last.fm/music/Solar+Stone	http://userserve-ak.last.fm/serve/252/32386353.jpg
1008	Level 42	http://www.last.fm/music/Level+42	http://userserve-ak.last.fm/serve/252/37367.jpg
1009	Tiësto	http://www.last.fm/music/Ti%C3%ABsto	http://userserve-ak.last.fm/serve/252/30889989.jpg
1010	19	http://www.last.fm/music/19	http://userserve-ak.last.fm/serve/252/34038209.jpg
1011	Artista desconhecido	http://www.last.fm/music/Artista+desconhecido	http://userserve-ak.last.fm/serve/252/57492437.jpg
1012	Kyau vs. Albert	http://www.last.fm/music/Kyau+vs.+Albert	http://userserve-ak.last.fm/serve/252/365103.jpg
1013	Ultravox	http://www.last.fm/music/Ultravox	http://userserve-ak.last.fm/serve/252/48817001.jpg
1014	Erasure	http://www.last.fm/music/Erasure	http://userserve-ak.last.fm/serve/252/3313311.jpg
1015	Berlin	http://www.last.fm/music/Berlin	http://userserve-ak.last.fm/serve/252/37227793.png
1016	Novaspace	http://www.last.fm/music/Novaspace	http://userserve-ak.last.fm/serve/252/28746761.jpg
1017	The Psychedelic Furs	http://www.last.fm/music/The+Psychedelic+Furs	http://userserve-ak.last.fm/serve/252/34070459.jpg
1018	Midge Ure	http://www.last.fm/music/Midge+Ure	http://userserve-ak.last.fm/serve/252/206938.jpg
1019	Yazoo	http://www.last.fm/music/Yazoo	http://userserve-ak.last.fm/serve/252/208022.jpg
1020	OceanLab	http://www.last.fm/music/OceanLab	http://userserve-ak.last.fm/serve/252/51900439.png
1021	Groove Coverage	http://www.last.fm/music/Groove+Coverage	http://userserve-ak.last.fm/serve/252/58373243.png
1022	Dance Nation	http://www.last.fm/music/Dance+Nation	http://userserve-ak.last.fm/serve/252/341119.jpg
1023	Fragma	http://www.last.fm/music/Fragma	http://userserve-ak.last.fm/serve/252/28412519.jpg
1024	Ian Van Dahl	http://www.last.fm/music/Ian+Van+Dahl	http://userserve-ak.last.fm/serve/252/285432.jpg
1025	DJ Sammy	http://www.last.fm/music/DJ+Sammy	http://userserve-ak.last.fm/serve/252/52212865.png
1026	Sylver	http://www.last.fm/music/Sylver	http://userserve-ak.last.fm/serve/252/45093207.png
1027	Heaven 17	http://www.last.fm/music/Heaven+17	http://userserve-ak.last.fm/serve/252/38681301.png
1028	Anything Box	http://www.last.fm/music/Anything+Box	http://userserve-ak.last.fm/serve/252/141406.gif
1029	Markus Schulz	http://www.last.fm/music/Markus+Schulz	http://userserve-ak.last.fm/serve/252/31558881.jpg
1030	Topmodelz	http://www.last.fm/music/Topmodelz	http://userserve-ak.last.fm/serve/252/28032163.jpg
1031	Exposé	http://www.last.fm/music/Expos%C3%A9	http://userserve-ak.last.fm/serve/252/5997735.jpg
1032	Jessie J	http://www.last.fm/music/Jessie+J	http://userserve-ak.last.fm/serve/252/61756331.png
1033	Runner Runner	http://www.last.fm/music/Runner+Runner	http://userserve-ak.last.fm/serve/252/50454599.jpg
1034	Kerli	http://www.last.fm/music/Kerli	http://userserve-ak.last.fm/serve/252/50824853.png
1035	Breathe Carolina	http://www.last.fm/music/Breathe+Carolina	http://userserve-ak.last.fm/serve/252/46069997.jpg
1036	Anarbor	http://www.last.fm/music/Anarbor	http://userserve-ak.last.fm/serve/252/26969163.jpg
1037	Nicki Minaj	http://www.last.fm/music/Nicki+Minaj	http://userserve-ak.last.fm/serve/252/61385595.png
1038	The Maine	http://www.last.fm/music/The+Maine	http://userserve-ak.last.fm/serve/252/29763543.jpg
1039	Teen Hearts	http://www.last.fm/music/Teen+Hearts	http://userserve-ak.last.fm/serve/252/58670681.png
1040	Forever the Sickest Kids	http://www.last.fm/music/Forever+the+Sickest+Kids	http://userserve-ak.last.fm/serve/252/17553695.jpg
1041	Gloria	http://www.last.fm/music/Gloria	http://userserve-ak.last.fm/serve/252/48210839.jpg
1042	Bruno Mars	http://www.last.fm/music/Bruno+Mars	http://userserve-ak.last.fm/serve/252/53242847.png
1043	Boys Like Girls	http://www.last.fm/music/Boys+Like+Girls	http://userserve-ak.last.fm/serve/252/43771413.png
1044	Slipknot	http://www.last.fm/music/Slipknot	http://userserve-ak.last.fm/serve/252/30547413.jpg
1045	Fresno	http://www.last.fm/music/Fresno	http://userserve-ak.last.fm/serve/252/61941727.png
1046	New Found Glory	http://www.last.fm/music/New+Found+Glory	http://userserve-ak.last.fm/serve/252/16793191.jpg
1047	McFly	http://www.last.fm/music/McFly	http://userserve-ak.last.fm/serve/252/48303969.png
1048	The Kooks	http://www.last.fm/music/The+Kooks	http://userserve-ak.last.fm/serve/252/38139321.png
1049	Nevada Tan	http://www.last.fm/music/Nevada+Tan	http://userserve-ak.last.fm/serve/252/2158915.jpg
1050	Mamma Mia!	http://www.last.fm/music/Mamma+Mia%21	http://userserve-ak.last.fm/serve/252/14115767.jpg
1051	Alesha Dixon	http://www.last.fm/music/Alesha+Dixon	http://userserve-ak.last.fm/serve/252/51392233.png
1052	Pink	http://www.last.fm/music/Pink	http://userserve-ak.last.fm/serve/252/57399933.jpg
1053	Edyta Bartosiewicz	http://www.last.fm/music/Edyta+Bartosiewicz	http://userserve-ak.last.fm/serve/252/7455365.jpg
1054	Camp Rock	http://www.last.fm/music/Camp+Rock	http://userserve-ak.last.fm/serve/252/50211911.png
1055	Myslovitz	http://www.last.fm/music/Myslovitz	http://userserve-ak.last.fm/serve/252/61672753.png
1056	Jamal	http://www.last.fm/music/Jamal	http://userserve-ak.last.fm/serve/252/24862827.jpg
1057	Ewa Farna	http://www.last.fm/music/Ewa+Farna	http://userserve-ak.last.fm/serve/252/42274879.jpg
1058	Łzy	http://www.last.fm/music/%C5%81zy	http://userserve-ak.last.fm/serve/252/45129129.png
1059	Alexz Johnson	http://www.last.fm/music/Alexz+Johnson	http://userserve-ak.last.fm/serve/252/58533221.png
1060	Bonanza Banzai	http://www.last.fm/music/Bonanza+Banzai	http://userserve-ak.last.fm/serve/252/55186561.png
1061	Recoil	http://www.last.fm/music/Recoil	http://userserve-ak.last.fm/serve/252/291737.jpg
1062	Ladytron	http://www.last.fm/music/Ladytron	http://userserve-ak.last.fm/serve/252/15387769.jpg
1063	Fake	http://www.last.fm/music/Fake	http://userserve-ak.last.fm/serve/252/2127579.jpg
1064	Hubert Kah	http://www.last.fm/music/Hubert+Kah	http://userserve-ak.last.fm/serve/252/60802893.png
1065	Sally Shapiro	http://www.last.fm/music/Sally+Shapiro	http://userserve-ak.last.fm/serve/252/8428903.jpg
1066	Ayria	http://www.last.fm/music/Ayria	http://userserve-ak.last.fm/serve/252/41711201.png
1067	Red Flag	http://www.last.fm/music/Red+Flag	http://userserve-ak.last.fm/serve/252/17460.jpg
1068	Cook Da Books	http://www.last.fm/music/Cook+Da+Books	http://userserve-ak.last.fm/serve/252/150126.jpg
1069	The Frozen Autumn	http://www.last.fm/music/The+Frozen+Autumn	http://userserve-ak.last.fm/serve/252/2360846.jpg
1070	Johan Agebjörn	http://www.last.fm/music/Johan+Agebj%C3%B6rn	http://userserve-ak.last.fm/serve/252/234080.jpg
1071	Alan Silvestri	http://www.last.fm/music/Alan+Silvestri	http://userserve-ak.last.fm/serve/252/55102419.jpg
1072	Martin L. Gore	http://www.last.fm/music/Martin+L.+Gore	http://userserve-ak.last.fm/serve/252/28063839.jpg
1073	Kraftwerk	http://www.last.fm/music/Kraftwerk	http://userserve-ak.last.fm/serve/252/6762015.jpg
1074	Cause & Effect	http://www.last.fm/music/Cause%2B%2526%2BEffect	http://userserve-ak.last.fm/serve/252/49757637.jpg
1075	IAMX	http://www.last.fm/music/IAMX	http://userserve-ak.last.fm/serve/252/45977931.png
1076	Wham!	http://www.last.fm/music/Wham%21	http://userserve-ak.last.fm/serve/252/55068317.png
1077	Klein & Mbo	http://www.last.fm/music/Klein%2B%2526%2BMbo	http://userserve-ak.last.fm/serve/252/111594.jpg
1078	Alan Wilder	http://www.last.fm/music/Alan+Wilder	http://userserve-ak.last.fm/serve/252/28320135.jpg
1079	Billy Idol	http://www.last.fm/music/Billy+Idol	http://userserve-ak.last.fm/serve/252/2205922.jpg
1080	Dark Phenomenon	http://www.last.fm/music/Dark+Phenomenon	http://userserve-ak.last.fm/serve/252/56598681.jpg
1081	Ace of Base	http://www.last.fm/music/Ace+of+Base	http://userserve-ak.last.fm/serve/252/48128245.jpg
1082	TIA	http://www.last.fm/music/TIA	http://userserve-ak.last.fm/serve/252/28559.png
1083	Siouxsie and the Banshees	http://www.last.fm/music/Siouxsie+and+the+Banshees	http://userserve-ak.last.fm/serve/252/38327577.jpg
1084	Provision	http://www.last.fm/music/Provision	http://userserve-ak.last.fm/serve/252/13273397.jpg
1085	Curve	http://www.last.fm/music/Curve	http://userserve-ak.last.fm/serve/252/69643.jpg
1086	Static Movement	http://www.last.fm/music/Static+Movement	http://userserve-ak.last.fm/serve/252/8651623.jpg
1087	Alisha	http://www.last.fm/music/Alisha	http://userserve-ak.last.fm/serve/252/248277.jpg
1088	B.W.H.	http://www.last.fm/music/B.W.H.	http://userserve-ak.last.fm/serve/252/7256933.jpg
1089	Suede	http://www.last.fm/music/Suede	http://userserve-ak.last.fm/serve/252/425235.jpg
1090	Franz Ferdinand	http://www.last.fm/music/Franz+Ferdinand	http://userserve-ak.last.fm/serve/252/172456.jpg
1091	AFI	http://www.last.fm/music/AFI	http://userserve-ak.last.fm/serve/252/36392449.jpg
1092	Joaquín Sabina	http://www.last.fm/music/Joaqu%C3%ADn+Sabina	http://userserve-ak.last.fm/serve/252/2508112.jpg
1093	Kaizers Orchestra	http://www.last.fm/music/Kaizers+Orchestra	http://userserve-ak.last.fm/serve/252/50811391.jpg
1094	Kent	http://www.last.fm/music/Kent	http://userserve-ak.last.fm/serve/252/48300719.jpg
1095	Damon Albarn	http://www.last.fm/music/Damon+Albarn	http://userserve-ak.last.fm/serve/252/25068671.jpg
1096	Bayside	http://www.last.fm/music/Bayside	http://userserve-ak.last.fm/serve/252/34119037.jpg
1097	Patrick Wolf	http://www.last.fm/music/Patrick+Wolf	http://userserve-ak.last.fm/serve/252/34767029.png
1098	Björk	http://www.last.fm/music/Bj%C3%B6rk	http://userserve-ak.last.fm/serve/252/41268145.png
1099	The Prodigy	http://www.last.fm/music/The+Prodigy	http://userserve-ak.last.fm/serve/252/24606465.jpg
1100	Chiodos	http://www.last.fm/music/Chiodos	http://userserve-ak.last.fm/serve/252/55820145.png
1101	These New Puritans	http://www.last.fm/music/These+New+Puritans	http://userserve-ak.last.fm/serve/252/46417553.jpg
1102	William Control	http://www.last.fm/music/William+Control	http://userserve-ak.last.fm/serve/252/24745677.png
1103	Iggy Pop	http://www.last.fm/music/Iggy+Pop	http://userserve-ak.last.fm/serve/252/35408411.jpg
1104	Rammstein	http://www.last.fm/music/Rammstein	http://userserve-ak.last.fm/serve/252/34137905.jpg
1105	Jack's Mannequin	http://www.last.fm/music/Jack%27s+Mannequin	http://userserve-ak.last.fm/serve/252/10992419.jpg
1106	Phoenix	http://www.last.fm/music/Phoenix	http://userserve-ak.last.fm/serve/252/39632783.png
1107	The Good, the Bad & the Queen	http://www.last.fm/music/The%2BGood%252C%2Bthe%2BBad%2B%2526%2Bthe%2BQueen	http://userserve-ak.last.fm/serve/252/181190.jpg
1108	Nicky Wire	http://www.last.fm/music/Nicky+Wire	http://userserve-ak.last.fm/serve/252/94132.jpg
1109	Yann Tiersen	http://www.last.fm/music/Yann+Tiersen	http://userserve-ak.last.fm/serve/252/21942063.jpg
1110	Rush	http://www.last.fm/music/Rush	http://userserve-ak.last.fm/serve/252/57264739.png
1111	Tenhi	http://www.last.fm/music/Tenhi	http://userserve-ak.last.fm/serve/252/5224.jpg
1112	Frédéric Chopin	http://www.last.fm/music/Fr%C3%A9d%C3%A9ric+Chopin	http://userserve-ak.last.fm/serve/252/39348939.png
1113	Ayreon	http://www.last.fm/music/Ayreon	http://userserve-ak.last.fm/serve/252/17488403.jpg
1114	Tarja	http://www.last.fm/music/Tarja	http://userserve-ak.last.fm/serve/252/48025131.png
1115	Balayeurs du désert	http://www.last.fm/music/Balayeurs+du+d%C3%A9sert	http://userserve-ak.last.fm/serve/252/84394.jpg
1116	Incubus	http://www.last.fm/music/Incubus	http://userserve-ak.last.fm/serve/252/315694.jpg
1117	Claude Debussy	http://www.last.fm/music/Claude+Debussy	http://userserve-ak.last.fm/serve/252/57578387.png
1118	A Perfect Circle	http://www.last.fm/music/A+Perfect+Circle	http://userserve-ak.last.fm/serve/252/23228.jpg
1119	Faith No More	http://www.last.fm/music/Faith+No+More	http://userserve-ak.last.fm/serve/252/4683757.jpg
1120	György Ligeti	http://www.last.fm/music/Gy%C3%B6rgy+Ligeti	http://userserve-ak.last.fm/serve/252/55011811.png
1121	Wolfgang Amadeus Mozart	http://www.last.fm/music/Wolfgang+Amadeus+Mozart	http://userserve-ak.last.fm/serve/252/13416647.jpg
1122	The Police	http://www.last.fm/music/The+Police	http://userserve-ak.last.fm/serve/252/44289.jpg
1123	Johann Sebastian Bach	http://www.last.fm/music/Johann+Sebastian+Bach	http://userserve-ak.last.fm/serve/252/54832389.png
1124	Carl Orff	http://www.last.fm/music/Carl+Orff	http://userserve-ak.last.fm/serve/252/43176955.png
1125	Los Jaivas	http://www.last.fm/music/Los+Jaivas	http://userserve-ak.last.fm/serve/252/10331983.jpg
1126	Noir Désir	http://www.last.fm/music/Noir+D%C3%A9sir	http://userserve-ak.last.fm/serve/252/37130813.jpg
1127	The Asteroids Galaxy Tour	http://www.last.fm/music/The+Asteroids+Galaxy+Tour	http://userserve-ak.last.fm/serve/252/59839373.jpg
1128	John Petrucci & Jordan Rudess	http://www.last.fm/music/John%2BPetrucci%2B%2526%2BJordan%2BRudess	http://userserve-ak.last.fm/serve/252/12684507.jpg
1129	Villa cariño	http://www.last.fm/music/Villa+cari%C3%B1o	http://userserve-ak.last.fm/serve/252/34065199.jpg
1130	Ludwig van Beethoven	http://www.last.fm/music/Ludwig+van+Beethoven	http://userserve-ak.last.fm/serve/252/37862249.png
1131	Tool	http://www.last.fm/music/Tool	http://userserve-ak.last.fm/serve/252/37854845.jpg
1132	Joe Satriani	http://www.last.fm/music/Joe+Satriani	http://userserve-ak.last.fm/serve/252/47605893.png
1133	The String Quartet	http://www.last.fm/music/The+String+Quartet	http://userserve-ak.last.fm/serve/252/16425649.jpg
1134	Agalloch	http://www.last.fm/music/Agalloch	http://userserve-ak.last.fm/serve/252/59380871.png
1135	Camille	http://www.last.fm/music/Camille	http://userserve-ak.last.fm/serve/252/11374437.jpg
1136	Amadou & Mariam	http://www.last.fm/music/Amadou%2B%2526%2BMariam	http://userserve-ak.last.fm/serve/252/2465208.jpg
1137	Kuervos del Sur	http://www.last.fm/music/Kuervos+del+Sur	http://userserve-ak.last.fm/serve/252/45120071.jpg
1138	Igor Stravinsky	http://www.last.fm/music/Igor+Stravinsky	http://userserve-ak.last.fm/serve/252/51957765.png
1139	Maurice Ravel	http://www.last.fm/music/Maurice+Ravel	http://userserve-ak.last.fm/serve/252/54330721.png
1140	Neal Morse	http://www.last.fm/music/Neal+Morse	http://userserve-ak.last.fm/serve/252/10361615.jpg
1141	Aina Sandoval	http://www.last.fm/music/Aina+Sandoval	http://userserve-ak.last.fm/serve/252/37016495.jpg
1142	Die Antwoord	http://www.last.fm/music/Die+Antwoord	http://userserve-ak.last.fm/serve/252/57154413.png
1143	Empyrium	http://www.last.fm/music/Empyrium	http://userserve-ak.last.fm/serve/252/26161229.jpg
1144	Josquin des Prez	http://www.last.fm/music/Josquin+des+Prez	http://userserve-ak.last.fm/serve/252/4999574.jpg
1145	Stone Sour	http://www.last.fm/music/Stone+Sour	http://userserve-ak.last.fm/serve/252/47870299.jpg
1146	菅野よう子	http://www.last.fm/music/%E8%8F%85%E9%87%8E%E3%82%88%E3%81%86%E5%AD%90	http://userserve-ak.last.fm/serve/252/38255263.png
1147	Murray Gold	http://www.last.fm/music/Murray+Gold	http://userserve-ak.last.fm/serve/252/52881827.png
1148	平沢進	http://www.last.fm/music/%E5%B9%B3%E6%B2%A2%E9%80%B2	http://userserve-ak.last.fm/serve/252/30386941.png
1149	Pete and The Pirates	http://www.last.fm/music/Pete+and+The+Pirates	http://userserve-ak.last.fm/serve/252/10401189.jpg
1150	Leonard Cohen	http://www.last.fm/music/Leonard+Cohen	http://userserve-ak.last.fm/serve/252/60781075.png
1151	Editors	http://www.last.fm/music/Editors	http://userserve-ak.last.fm/serve/252/34140603.jpg
1152	Fire Bomber	http://www.last.fm/music/Fire+Bomber	http://userserve-ak.last.fm/serve/252/37839641.jpg
1153	Đorđe Balašević	http://www.last.fm/music/%C4%90or%C4%91e+Bala%C5%A1evi%C4%87	http://userserve-ak.last.fm/serve/252/3638813.jpg
1154	The Pillows	http://www.last.fm/music/The+Pillows	http://userserve-ak.last.fm/serve/252/349340.jpg
1155	Hot Chip	http://www.last.fm/music/Hot+Chip	http://userserve-ak.last.fm/serve/252/158495.jpg
1156	Orbital	http://www.last.fm/music/Orbital	http://userserve-ak.last.fm/serve/252/8236683.jpg
1157	坂本真綾	http://www.last.fm/music/%E5%9D%82%E6%9C%AC%E7%9C%9F%E7%B6%BE	http://userserve-ak.last.fm/serve/252/33376417.png
1158	Lewis Black	http://www.last.fm/music/Lewis+Black	http://userserve-ak.last.fm/serve/252/251233.jpg
1159	Architecture in Helsinki	http://www.last.fm/music/Architecture+in+Helsinki	http://userserve-ak.last.fm/serve/252/59960205.jpg
1160	Roy Orbison	http://www.last.fm/music/Roy+Orbison	http://userserve-ak.last.fm/serve/252/9947205.jpg
1161	Pizzicato Five	http://www.last.fm/music/Pizzicato+Five	http://userserve-ak.last.fm/serve/252/355889.jpg
1162	Flight of the Conchords	http://www.last.fm/music/Flight+of+the+Conchords	http://userserve-ak.last.fm/serve/252/22324375.jpg
1163	Los Campesinos!	http://www.last.fm/music/Los+Campesinos%21	http://userserve-ak.last.fm/serve/252/35438805.png
1164	The Magnetic Fields	http://www.last.fm/music/The+Magnetic+Fields	http://userserve-ak.last.fm/serve/252/48526197.png
1165	Luky	http://www.last.fm/music/Luky	http://userserve-ak.last.fm/serve/252/43709.jpg
1166	Shimon Masato	http://www.last.fm/music/Shimon+Masato	http://userserve-ak.last.fm/serve/252/347426.jpg
1167	Antony and the Johnsons	http://www.last.fm/music/Antony+and+the+Johnsons	http://userserve-ak.last.fm/serve/252/47969891.png
1168	Mychael Danna/DeVotchKa	http://www.last.fm/music/Mychael%2BDanna%252FDeVotchKa	http://userserve-ak.last.fm/serve/252/21739297.jpg
1169	Kayo Dot	http://www.last.fm/music/Kayo+Dot	http://userserve-ak.last.fm/serve/252/29777323.jpg
1170	Rishloo	http://www.last.fm/music/Rishloo	http://userserve-ak.last.fm/serve/252/18028761.jpg
1171	The Blood Brothers	http://www.last.fm/music/The+Blood+Brothers	http://userserve-ak.last.fm/serve/252/37075.jpg
1172	Jordan Rudess	http://www.last.fm/music/Jordan+Rudess	http://userserve-ak.last.fm/serve/252/26301301.jpg
1173	Quidam	http://www.last.fm/music/Quidam	http://userserve-ak.last.fm/serve/252/2770979.jpg
1174	Juniper	http://www.last.fm/music/Juniper	http://userserve-ak.last.fm/serve/252/25665399.jpg
1175	Georg Friedrich Händel	http://www.last.fm/music/Georg+Friedrich+H%C3%A4ndel	http://userserve-ak.last.fm/serve/252/55525281.jpg
1176	The Sound of Animals Fighting	http://www.last.fm/music/The+Sound+of+Animals+Fighting	http://userserve-ak.last.fm/serve/252/1193.jpg
1177	Diablo Swing Orchestra	http://www.last.fm/music/Diablo+Swing+Orchestra	http://userserve-ak.last.fm/serve/252/58327011.jpg
1178	Lunatic Soul	http://www.last.fm/music/Lunatic+Soul	http://userserve-ak.last.fm/serve/252/55813869.png
1179	Billy Talent	http://www.last.fm/music/Billy+Talent	http://userserve-ak.last.fm/serve/252/9011.jpg
1180	Escape The Fate	http://www.last.fm/music/Escape+The+Fate	http://userserve-ak.last.fm/serve/252/22577227.jpg
1181	Silverstein	http://www.last.fm/music/Silverstein	http://userserve-ak.last.fm/serve/252/2706622.jpg
1182	The Red Jumpsuit Apparatus	http://www.last.fm/music/The+Red+Jumpsuit+Apparatus	http://userserve-ak.last.fm/serve/252/144711.jpg
1183	You Me At Six	http://www.last.fm/music/You+Me+At+Six	http://userserve-ak.last.fm/serve/252/43801527.png
1184	The Blackout	http://www.last.fm/music/The+Blackout	http://userserve-ak.last.fm/serve/252/59267239.png
1185	Alesana	http://www.last.fm/music/Alesana	http://userserve-ak.last.fm/serve/252/46065119.jpg
1186	Sum 41	http://www.last.fm/music/Sum+41	http://userserve-ak.last.fm/serve/252/52505327.png
1187	Dance Gavin Dance	http://www.last.fm/music/Dance+Gavin+Dance	http://userserve-ak.last.fm/serve/252/57828937.png
1188	Asking Alexandria	http://www.last.fm/music/Asking+Alexandria	http://userserve-ak.last.fm/serve/252/51078681.png
1189	Secondhand Serenade	http://www.last.fm/music/Secondhand+Serenade	http://userserve-ak.last.fm/serve/252/47401717.png
1190	We Are The Ocean	http://www.last.fm/music/We+Are+The+Ocean	http://userserve-ak.last.fm/serve/252/61274913.jpg
1191	Hadouken!	http://www.last.fm/music/Hadouken%21	http://userserve-ak.last.fm/serve/252/40824717.jpg
1192	Four Year Strong	http://www.last.fm/music/Four+Year+Strong	http://userserve-ak.last.fm/serve/252/41205217.jpg
1193	Mayday Parade	http://www.last.fm/music/Mayday+Parade	http://userserve-ak.last.fm/serve/252/3138585.jpg
1194	Hawthorne Heights	http://www.last.fm/music/Hawthorne+Heights	http://userserve-ak.last.fm/serve/252/7737343.jpg
1195	Alexisonfire	http://www.last.fm/music/Alexisonfire	http://userserve-ak.last.fm/serve/252/32637649.jpg
1196	Suicide Silence	http://www.last.fm/music/Suicide+Silence	http://userserve-ak.last.fm/serve/252/28310171.jpg
1197	Senses Fail	http://www.last.fm/music/Senses+Fail	http://userserve-ak.last.fm/serve/252/45076971.jpg
1198	We The Kings	http://www.last.fm/music/We+The+Kings	http://userserve-ak.last.fm/serve/252/48289317.png
1199	Destine	http://www.last.fm/music/Destine	http://userserve-ak.last.fm/serve/252/25469833.jpg
1200	Story of the Year	http://www.last.fm/music/Story+of+the+Year	http://userserve-ak.last.fm/serve/252/36688989.jpg
1201	Cute Is What We Aim For	http://www.last.fm/music/Cute+Is+What+We+Aim+For	http://userserve-ak.last.fm/serve/252/190286.jpg
1202	Melvins	http://www.last.fm/music/Melvins	http://userserve-ak.last.fm/serve/252/5315157.jpg
1203	Skinny Puppy	http://www.last.fm/music/Skinny+Puppy	http://userserve-ak.last.fm/serve/252/2324862.jpg
1204	Agoraphobic Nosebleed	http://www.last.fm/music/Agoraphobic+Nosebleed	http://userserve-ak.last.fm/serve/252/26656411.jpg
1205	Death in June	http://www.last.fm/music/Death+in+June	http://userserve-ak.last.fm/serve/252/2165205.jpg
1206	Misfits	http://www.last.fm/music/Misfits	http://userserve-ak.last.fm/serve/252/27310105.jpg
1207	The Skatalites	http://www.last.fm/music/The+Skatalites	http://userserve-ak.last.fm/serve/252/23745711.jpg
1208	Reverend Horton Heat	http://www.last.fm/music/Reverend+Horton+Heat	http://userserve-ak.last.fm/serve/252/8782491.jpg
1209	The Conet Project	http://www.last.fm/music/The+Conet+Project	http://userserve-ak.last.fm/serve/252/50962799.jpg
1210	Saul Williams	http://www.last.fm/music/Saul+Williams	http://userserve-ak.last.fm/serve/252/10925409.jpg
1211	Lärm	http://www.last.fm/music/L%C3%A4rm	http://userserve-ak.last.fm/serve/252/24314899.jpg
1212	Manorexia	http://www.last.fm/music/Manorexia	http://userserve-ak.last.fm/serve/252/55336.jpg
1213	Lush	http://www.last.fm/music/Lush	http://userserve-ak.last.fm/serve/252/35245473.jpg
1214	Nile	http://www.last.fm/music/Nile	http://userserve-ak.last.fm/serve/252/412661.jpg
1215	Mirrorthrone	http://www.last.fm/music/Mirrorthrone	http://userserve-ak.last.fm/serve/252/5501495.jpg
1216	Mastodon	http://www.last.fm/music/Mastodon	http://userserve-ak.last.fm/serve/252/46549097.png
1217	Shadow Project	http://www.last.fm/music/Shadow+Project	http://userserve-ak.last.fm/serve/252/187499.jpg
1218	Chris Vrenna	http://www.last.fm/music/Chris+Vrenna	http://userserve-ak.last.fm/serve/252/46244347.jpg
1219	Ravi Shankar	http://www.last.fm/music/Ravi+Shankar	http://userserve-ak.last.fm/serve/252/399130.jpg
1220	Patsy Cline	http://www.last.fm/music/Patsy+Cline	http://userserve-ak.last.fm/serve/252/2562956.jpg
1221	Naked City	http://www.last.fm/music/Naked+City	http://userserve-ak.last.fm/serve/252/44969255.png
1222	Venetian Snares	http://www.last.fm/music/Venetian+Snares	http://userserve-ak.last.fm/serve/252/10424153.jpg
1223	Eyehategod	http://www.last.fm/music/Eyehategod	http://userserve-ak.last.fm/serve/252/22654977.jpg
1224	Bob Wills and his Texas Playboys	http://www.last.fm/music/+noredirect/Bob+Wills+and+his+Texas+Playboys	http://userserve-ak.last.fm/serve/252/21646.jpg
1225	Dean Martin	http://www.last.fm/music/Dean+Martin	http://userserve-ak.last.fm/serve/252/2226010.jpg
1226	Shpongle	http://www.last.fm/music/Shpongle	http://userserve-ak.last.fm/serve/252/50424663.jpg
1227	Dick Dale	http://www.last.fm/music/Dick+Dale	http://userserve-ak.last.fm/serve/252/3417154.jpg
1228	La Quiete	http://www.last.fm/music/La+Quiete	http://userserve-ak.last.fm/serve/252/25588597.jpg
1229	Sunn O)))	http://www.last.fm/music/Sunn+O%29%29%29	http://userserve-ak.last.fm/serve/252/384676.jpg
1230	Parliament	http://www.last.fm/music/Parliament	http://userserve-ak.last.fm/serve/252/34430581.jpg
1231	The Dresden Dolls	http://www.last.fm/music/The+Dresden+Dolls	http://userserve-ak.last.fm/serve/252/15302.jpg
1232	Jelly Roll Morton	http://www.last.fm/music/Jelly+Roll+Morton	http://userserve-ak.last.fm/serve/252/106298.gif
1233	The Tear Garden	http://www.last.fm/music/The+Tear+Garden	http://userserve-ak.last.fm/serve/252/224742.jpg
1234	Sutcliffe Jügend	http://www.last.fm/music/Sutcliffe+J%C3%BCgend	http://userserve-ak.last.fm/serve/252/7748297.jpg
1235	Birth Control	http://www.last.fm/music/Birth+Control	http://userserve-ak.last.fm/serve/252/4351782.jpg
1236	Zomby	http://www.last.fm/music/Zomby	http://userserve-ak.last.fm/serve/252/39051997.png
1237	CunninLynguists	http://www.last.fm/music/CunninLynguists	http://userserve-ak.last.fm/serve/252/58771965.jpg
1238	Tinariwen	http://www.last.fm/music/Tinariwen	http://userserve-ak.last.fm/serve/252/10516705.jpg
1239	Weezer	http://www.last.fm/music/Weezer	http://userserve-ak.last.fm/serve/252/6341969.jpg
1240	Them Crooked Vultures	http://www.last.fm/music/Them+Crooked+Vultures	http://userserve-ak.last.fm/serve/252/37943849.jpg
1241	Skank	http://www.last.fm/music/Skank	http://userserve-ak.last.fm/serve/252/2445764.jpg
1242	The Beach Boys	http://www.last.fm/music/The+Beach+Boys	http://userserve-ak.last.fm/serve/252/4331301.jpg
1243	Mika	http://www.last.fm/music/Mika	http://userserve-ak.last.fm/serve/252/35401787.png
1244	Elvis Presley	http://www.last.fm/music/Elvis+Presley	http://userserve-ak.last.fm/serve/252/2352968.jpg
1245	Hayley Williams	http://www.last.fm/music/Hayley+Williams	http://userserve-ak.last.fm/serve/252/39381121.png
1246	Panic! At the Disco	http://www.last.fm/music/Panic%21+At+the+Disco	http://userserve-ak.last.fm/serve/252/57784561.png
1247	The Calling	http://www.last.fm/music/The+Calling	http://userserve-ak.last.fm/serve/252/21106079.jpg
1248	The Darkness	http://www.last.fm/music/The+Darkness	http://userserve-ak.last.fm/serve/252/2206033.jpg
1249	Guns N' Roses	http://www.last.fm/music/Guns+N%27+Roses	http://userserve-ak.last.fm/serve/252/3223900.jpg
1250	Alpha Quadrant	http://www.last.fm/music/Alpha+Quadrant	http://userserve-ak.last.fm/serve/252/75850.jpg
1251	Dark Fortress	http://www.last.fm/music/Dark+Fortress	http://userserve-ak.last.fm/serve/252/27290997.jpg
1252	Cryo	http://www.last.fm/music/Cryo	http://userserve-ak.last.fm/serve/252/6082411.jpg
1253	Front Line Assembly	http://www.last.fm/music/Front+Line+Assembly	http://userserve-ak.last.fm/serve/252/44997065.jpg
1254	Mayhem	http://www.last.fm/music/Mayhem	http://userserve-ak.last.fm/serve/252/54821411.jpg
1255	X-Dream	http://www.last.fm/music/X-Dream	http://userserve-ak.last.fm/serve/252/343247.jpg
1256	Haujobb	http://www.last.fm/music/Haujobb	http://userserve-ak.last.fm/serve/252/58259385.jpg
1257	Overkill	http://www.last.fm/music/Overkill	http://userserve-ak.last.fm/serve/252/35774903.jpg
1258	Bolt Thrower	http://www.last.fm/music/Bolt+Thrower	http://userserve-ak.last.fm/serve/252/2170029.jpg
1259	Satyricon	http://www.last.fm/music/Satyricon	http://userserve-ak.last.fm/serve/252/39030205.png
1260	Marduk	http://www.last.fm/music/Marduk	http://userserve-ak.last.fm/serve/252/45886375.jpg
1261	Sodom	http://www.last.fm/music/Sodom	http://userserve-ak.last.fm/serve/252/111054.gif
1262	Secrets of the Moon	http://www.last.fm/music/Secrets+of+the+Moon	http://userserve-ak.last.fm/serve/252/777661.jpg
1263	Tristania	http://www.last.fm/music/Tristania	http://userserve-ak.last.fm/serve/252/178009.jpg
1264	Carcass	http://www.last.fm/music/Carcass	http://userserve-ak.last.fm/serve/252/55599699.png
1265	Headscan	http://www.last.fm/music/Headscan	http://userserve-ak.last.fm/serve/252/4042881.jpg
1266	Unanimated	http://www.last.fm/music/Unanimated	http://userserve-ak.last.fm/serve/252/26083295.jpg
1267	Nocte Obducta	http://www.last.fm/music/Nocte+Obducta	http://userserve-ak.last.fm/serve/252/325961.jpg
1268	Love Like Blood	http://www.last.fm/music/Love+Like+Blood	http://userserve-ak.last.fm/serve/252/3527782.jpg
1269	FREq	http://www.last.fm/music/FREq	http://userserve-ak.last.fm/serve/252/211707.jpg
1270	Tactical Sekt	http://www.last.fm/music/Tactical+Sekt	http://userserve-ak.last.fm/serve/252/158232.jpg
1271	Novembers Doom	http://www.last.fm/music/Novembers+Doom	http://userserve-ak.last.fm/serve/252/36290409.jpg
1272	Electric Universe	http://www.last.fm/music/Electric+Universe	http://userserve-ak.last.fm/serve/252/588579.jpg
1273	Vinterland	http://www.last.fm/music/Vinterland	http://userserve-ak.last.fm/serve/252/21130245.jpg
1274	Sepultura	http://www.last.fm/music/Sepultura	http://userserve-ak.last.fm/serve/252/311426.jpg
1275	Samael	http://www.last.fm/music/Samael	http://userserve-ak.last.fm/serve/252/38811873.jpg
1276	Immortal	http://www.last.fm/music/Immortal	http://userserve-ak.last.fm/serve/252/36557919.jpg
1277	Velvet Acid Christ	http://www.last.fm/music/Velvet+Acid+Christ	http://userserve-ak.last.fm/serve/252/2559956.jpg
1278	yelworC	http://www.last.fm/music/yelworC	http://userserve-ak.last.fm/serve/252/164506.jpg
1279	X-Marks the Pedwalk	http://www.last.fm/music/X-Marks+the+Pedwalk	http://userserve-ak.last.fm/serve/252/39734393.jpg
1280	Orange Sector	http://www.last.fm/music/Orange+Sector	http://userserve-ak.last.fm/serve/252/478631.jpg
1281	Cannibal Corpse	http://www.last.fm/music/Cannibal+Corpse	http://userserve-ak.last.fm/serve/252/2245666.jpg
1282	Forma Tadre	http://www.last.fm/music/Forma+Tadre	http://userserve-ak.last.fm/serve/252/779689.jpg
1283	Blue Planet Corporation	http://www.last.fm/music/Blue+Planet+Corporation	http://userserve-ak.last.fm/serve/252/1749.jpg
1284	Necrophobic	http://www.last.fm/music/Necrophobic	http://userserve-ak.last.fm/serve/252/52552987.jpg
1285	Talamasca	http://www.last.fm/music/Talamasca	http://userserve-ak.last.fm/serve/252/398138.jpg
1286	Devourment	http://www.last.fm/music/Devourment	http://userserve-ak.last.fm/serve/252/268930.jpg
1287	Unlord	http://www.last.fm/music/Unlord	http://userserve-ak.last.fm/serve/252/23388891.gif
1288	Atmos	http://www.last.fm/music/Atmos	http://userserve-ak.last.fm/serve/252/1756.jpg
1289	Helrunar	http://www.last.fm/music/Helrunar	http://userserve-ak.last.fm/serve/252/56007957.jpg
1290	Messiah	http://www.last.fm/music/Messiah	http://userserve-ak.last.fm/serve/252/8213869.jpg
1291	Withershin	http://www.last.fm/music/Withershin	http://userserve-ak.last.fm/serve/252/22847029.jpg
1292	mind.in.a.box	http://www.last.fm/music/mind.in.a.box	http://userserve-ak.last.fm/serve/252/34485501.jpg
1293	Absurd Minds	http://www.last.fm/music/Absurd+Minds	http://userserve-ak.last.fm/serve/252/3987205.jpg
1294	Rotersand	http://www.last.fm/music/Rotersand	http://userserve-ak.last.fm/serve/252/103875.jpg
1295	VNV Nation	http://www.last.fm/music/VNV+Nation	http://userserve-ak.last.fm/serve/252/29365375.jpg
1296	Seabound	http://www.last.fm/music/Seabound	http://userserve-ak.last.fm/serve/252/4685715.jpg
1297	Colony 5	http://www.last.fm/music/Colony+5	http://userserve-ak.last.fm/serve/252/251090.jpg
1298	Apoptygma Berzerk	http://www.last.fm/music/Apoptygma+Berzerk	http://userserve-ak.last.fm/serve/252/16194157.jpg
1299	Suicide Commando	http://www.last.fm/music/Suicide+Commando	http://userserve-ak.last.fm/serve/252/40292705.jpg
1300	Blutengel	http://www.last.fm/music/Blutengel	http://userserve-ak.last.fm/serve/252/5630367.jpg
1301	Neuroticfish	http://www.last.fm/music/Neuroticfish	http://userserve-ak.last.fm/serve/252/65389.jpg
1302	Culture Kultür	http://www.last.fm/music/Culture+Kult%C3%BCr	http://userserve-ak.last.fm/serve/252/53584795.jpg
1303	Assemblage 23	http://www.last.fm/music/Assemblage+23	http://userserve-ak.last.fm/serve/252/282612.jpg
1304	Edge of Dawn	http://www.last.fm/music/Edge+of+Dawn	http://userserve-ak.last.fm/serve/252/22483633.jpg
1305	Cosmic Gate	http://www.last.fm/music/Cosmic+Gate	http://userserve-ak.last.fm/serve/252/10585871.jpg
1306	Above & Beyond	http://www.last.fm/music/Above%2B%2526%2BBeyond	http://userserve-ak.last.fm/serve/252/44998871.png
1307	Cesium:137	http://www.last.fm/music/Cesium%3A137	http://userserve-ak.last.fm/serve/252/4441620.jpg
1308	Ronski Speed	http://www.last.fm/music/Ronski+Speed	http://userserve-ak.last.fm/serve/252/25332949.jpg
1309	Stoneface & Terminal	http://www.last.fm/music/Stoneface%2B%2526%2BTerminal	http://userserve-ak.last.fm/serve/252/381408.jpg
1310	Noisecontrollers	http://www.last.fm/music/Noisecontrollers	http://userserve-ak.last.fm/serve/252/27815593.jpg
1311	Donkey Rollers	http://www.last.fm/music/Donkey+Rollers	http://userserve-ak.last.fm/serve/252/478716.jpg
1312	Pride and Fall	http://www.last.fm/music/Pride+and+Fall	http://userserve-ak.last.fm/serve/252/5391365.jpg
1313	E-Craft	http://www.last.fm/music/E-Craft	http://userserve-ak.last.fm/serve/252/41960677.jpg
1314	Solitary Experiments	http://www.last.fm/music/Solitary+Experiments	http://userserve-ak.last.fm/serve/252/28710261.jpg
1315	Wynardtage	http://www.last.fm/music/Wynardtage	http://userserve-ak.last.fm/serve/252/53833371.jpg
1316	Blutonium Boy	http://www.last.fm/music/Blutonium+Boy	http://userserve-ak.last.fm/serve/252/370177.jpg
1317	P24	http://www.last.fm/music/P24	http://userserve-ak.last.fm/serve/252/228875.png
1318	Sander van Doorn	http://www.last.fm/music/Sander+van+Doorn	http://userserve-ak.last.fm/serve/252/61415689.png
1319	Brooklyn Bounce	http://www.last.fm/music/Brooklyn+Bounce	http://userserve-ak.last.fm/serve/252/2147585.jpg
1320	Code 64	http://www.last.fm/music/Code+64	http://userserve-ak.last.fm/serve/252/276320.gif
1321	Lights of Euphoria	http://www.last.fm/music/Lights+of+Euphoria	http://userserve-ak.last.fm/serve/252/2889.jpg
1322	Echo Image	http://www.last.fm/music/Echo+Image	http://userserve-ak.last.fm/serve/252/12865345.jpg
1323	Sero.Overdose	http://www.last.fm/music/Sero.Overdose	http://userserve-ak.last.fm/serve/252/293877.jpg
1324	A7ie	http://www.last.fm/music/A7ie	http://userserve-ak.last.fm/serve/252/60988993.jpg
1325	Spektralized	http://www.last.fm/music/Spektralized	http://userserve-ak.last.fm/serve/252/12175193.gif
1326	Negative Format	http://www.last.fm/music/Negative+Format	http://userserve-ak.last.fm/serve/252/251935.jpg
1327	Noycetm	http://www.last.fm/music/Noycetm	http://userserve-ak.last.fm/serve/252/347826.jpg
1328	Angels & Agony	http://www.last.fm/music/Angels%2B%2526%2BAgony	http://userserve-ak.last.fm/serve/252/3425417.jpg
1329	Lost Signal	http://www.last.fm/music/Lost+Signal	http://userserve-ak.last.fm/serve/252/4484.jpg
1330	4 Strings	http://www.last.fm/music/4+Strings	http://userserve-ak.last.fm/serve/252/16964467.jpg
1331	Accessory	http://www.last.fm/music/Accessory	http://userserve-ak.last.fm/serve/252/34256035.jpg
1332	XP8	http://www.last.fm/music/XP8	http://userserve-ak.last.fm/serve/252/3504896.jpg
1333	Les Anges De La Nuit	http://www.last.fm/music/Les+Anges+De+La+Nuit	http://userserve-ak.last.fm/serve/252/64882.gif
1334	Glis	http://www.last.fm/music/Glis	http://userserve-ak.last.fm/serve/252/9683091.jpg
1335	Bruderschaft	http://www.last.fm/music/Bruderschaft	http://userserve-ak.last.fm/serve/252/366836.jpg
1336	Syrian	http://www.last.fm/music/Syrian	http://userserve-ak.last.fm/serve/252/103581.jpg
1337	Nuclear Assault	http://www.last.fm/music/Nuclear+Assault	http://userserve-ak.last.fm/serve/252/33843275.jpg
1338	HammerFall	http://www.last.fm/music/HammerFall	http://userserve-ak.last.fm/serve/252/22553073.jpg
1339	Sonata Arctica	http://www.last.fm/music/Sonata+Arctica	http://userserve-ak.last.fm/serve/252/32672189.jpg
1340	Iron Fire	http://www.last.fm/music/Iron+Fire	http://userserve-ak.last.fm/serve/252/193904.jpg
1341	Flotsam and Jetsam	http://www.last.fm/music/Flotsam+and+Jetsam	http://userserve-ak.last.fm/serve/252/32760019.jpg
1342	Gamma Ray	http://www.last.fm/music/Gamma+Ray	http://userserve-ak.last.fm/serve/252/2608747.jpg
1343	Queensrÿche	http://www.last.fm/music/Queensr%C3%BFche	http://userserve-ak.last.fm/serve/252/337253.jpg
1344	Annihilator	http://www.last.fm/music/Annihilator	http://userserve-ak.last.fm/serve/252/49080461.jpg
1345	Armored Saint	http://www.last.fm/music/Armored+Saint	http://userserve-ak.last.fm/serve/252/48532261.jpg
1346	Grave Digger	http://www.last.fm/music/Grave+Digger	http://userserve-ak.last.fm/serve/252/50445713.jpg
1347	Sabaton	http://www.last.fm/music/Sabaton	http://userserve-ak.last.fm/serve/252/15385433.jpg
1348	Alestorm	http://www.last.fm/music/Alestorm	http://userserve-ak.last.fm/serve/252/26853151.jpg
1349	Rhapsody of Fire	http://www.last.fm/music/Rhapsody+of+Fire	http://userserve-ak.last.fm/serve/252/5145715.jpg
1350	Edguy	http://www.last.fm/music/Edguy	http://userserve-ak.last.fm/serve/252/61712.jpg
1351	Tenacious D	http://www.last.fm/music/Tenacious+D	http://userserve-ak.last.fm/serve/252/36242217.jpg
1352	Death Angel	http://www.last.fm/music/Death+Angel	http://userserve-ak.last.fm/serve/252/35398331.jpg
1353	Running Wild	http://www.last.fm/music/Running+Wild	http://userserve-ak.last.fm/serve/252/2181353.jpg
1354	Mantic Ritual	http://www.last.fm/music/Mantic+Ritual	http://userserve-ak.last.fm/serve/252/24000267.jpg
1355	Jag Panzer	http://www.last.fm/music/Jag+Panzer	http://userserve-ak.last.fm/serve/252/30656533.jpg
1356	Heathen	http://www.last.fm/music/Heathen	http://userserve-ak.last.fm/serve/252/489166.jpg
1357	Sacred Reich	http://www.last.fm/music/Sacred+Reich	http://userserve-ak.last.fm/serve/252/596337.jpg
1358	Judas Priest	http://www.last.fm/music/Judas+Priest	http://userserve-ak.last.fm/serve/252/14113561.jpg
1359	Tarot	http://www.last.fm/music/Tarot	http://userserve-ak.last.fm/serve/252/57421.jpg
1360	Motörhead	http://www.last.fm/music/Mot%C3%B6rhead	http://userserve-ak.last.fm/serve/252/8052277.jpg
1361	Bloodbound	http://www.last.fm/music/Bloodbound	http://userserve-ak.last.fm/serve/252/27281315.jpg
1362	Mekong Delta	http://www.last.fm/music/Mekong+Delta	http://userserve-ak.last.fm/serve/252/31677879.jpg
1363	Power Quest	http://www.last.fm/music/Power+Quest	http://userserve-ak.last.fm/serve/252/57005915.jpg
1364	Exodus	http://www.last.fm/music/Exodus	http://userserve-ak.last.fm/serve/252/13935689.jpg
1365	Vicious Rumors	http://www.last.fm/music/Vicious+Rumors	http://userserve-ak.last.fm/serve/252/34805817.jpg
1366	W.A.S.P.	http://www.last.fm/music/W.A.S.P.	http://userserve-ak.last.fm/serve/252/31669827.png
1367	Steel Attack	http://www.last.fm/music/Steel+Attack	http://userserve-ak.last.fm/serve/252/9197141.jpg
1368	Primal Fear	http://www.last.fm/music/Primal+Fear	http://userserve-ak.last.fm/serve/252/4206475.jpg
1369	Black Sabbath	http://www.last.fm/music/Black+Sabbath	http://userserve-ak.last.fm/serve/252/27904353.jpg
1370	Early Man	http://www.last.fm/music/Early+Man	http://userserve-ak.last.fm/serve/252/8403309.jpg
1371	Wolf	http://www.last.fm/music/Wolf	http://userserve-ak.last.fm/serve/252/95510.jpg
1372	Deep Purple	http://www.last.fm/music/Deep+Purple	http://userserve-ak.last.fm/serve/252/7541951.jpg
1373	Agent Steel	http://www.last.fm/music/Agent+Steel	http://userserve-ak.last.fm/serve/252/39418915.jpg
1374	Demons & Wizards	http://www.last.fm/music/Demons%2B%2526%2BWizards	http://userserve-ak.last.fm/serve/252/13568359.jpg
1375	Snow Patrol	http://www.last.fm/music/Snow+Patrol	http://userserve-ak.last.fm/serve/252/5886181.jpg
1376	White Lies	http://www.last.fm/music/White+Lies	http://userserve-ak.last.fm/serve/252/42495115.png
1377	The Fray	http://www.last.fm/music/The+Fray	http://userserve-ak.last.fm/serve/252/15403831.jpg
1378	Jimmy Eat World	http://www.last.fm/music/Jimmy+Eat+World	http://userserve-ak.last.fm/serve/252/31722.jpg
1379	Hurts	http://www.last.fm/music/Hurts	http://userserve-ak.last.fm/serve/252/49553073.png
1380	Blue October	http://www.last.fm/music/Blue+October	http://userserve-ak.last.fm/serve/252/94628.jpg
1381	Starsailor	http://www.last.fm/music/Starsailor	http://userserve-ak.last.fm/serve/252/24133761.jpg
1382	David Gray	http://www.last.fm/music/David+Gray	http://userserve-ak.last.fm/serve/252/60919647.png
1383	Imogen Heap	http://www.last.fm/music/Imogen+Heap	http://userserve-ak.last.fm/serve/252/221367.jpg
1384	The Verve	http://www.last.fm/music/The+Verve	http://userserve-ak.last.fm/serve/252/249156.jpg
1385	Thirteen Senses	http://www.last.fm/music/Thirteen+Senses	http://userserve-ak.last.fm/serve/252/1520.jpg
1386	Matthew Ryan	http://www.last.fm/music/Matthew+Ryan	http://userserve-ak.last.fm/serve/252/9009573.jpg
1387	The Little Heroes	http://www.last.fm/music/The+Little+Heroes	http://userserve-ak.last.fm/serve/252/30506141.jpg
1388	Gary Jules	http://www.last.fm/music/Gary+Jules	http://userserve-ak.last.fm/serve/252/5918470.jpg
1389	Eisley	http://www.last.fm/music/Eisley	http://userserve-ak.last.fm/serve/252/59751909.png
1390	Vampire Weekend	http://www.last.fm/music/Vampire+Weekend	http://userserve-ak.last.fm/serve/252/4498420.jpg
1391	Negativ	http://www.last.fm/music/Negativ	http://userserve-ak.last.fm/serve/252/16341475.jpg
1392	Lady Sovereign	http://www.last.fm/music/Lady+Sovereign	http://userserve-ak.last.fm/serve/252/36281497.jpg
1393	Alenka Gotar	http://www.last.fm/music/Alenka+Gotar	http://userserve-ak.last.fm/serve/252/47001147.png
1394	The Chemical Brothers	http://www.last.fm/music/The+Chemical+Brothers	http://userserve-ak.last.fm/serve/252/49940.jpg
1395	Freemasons	http://www.last.fm/music/Freemasons	http://userserve-ak.last.fm/serve/252/29022961.png
1396	Digitalism	http://www.last.fm/music/Digitalism	http://userserve-ak.last.fm/serve/252/23313477.jpg
1397	Fatboy Slim	http://www.last.fm/music/Fatboy+Slim	http://userserve-ak.last.fm/serve/252/10575075.jpg
1398	Justice	http://www.last.fm/music/Justice	http://userserve-ak.last.fm/serve/252/10989161.jpg
1399	Armand van Helden	http://www.last.fm/music/Armand+van+Helden	http://userserve-ak.last.fm/serve/252/3430.gif
1400	MGMT	http://www.last.fm/music/MGMT	http://userserve-ak.last.fm/serve/252/18032577.jpg
1401	deadmau5	http://www.last.fm/music/deadmau5	http://userserve-ak.last.fm/serve/252/49213141.jpg
1402	Ludacris	http://www.last.fm/music/Ludacris	http://userserve-ak.last.fm/serve/252/37528155.png
1403	Martin Solveig	http://www.last.fm/music/Martin+Solveig	http://userserve-ak.last.fm/serve/252/36454649.png
1404	Lone	http://www.last.fm/music/Lone	http://userserve-ak.last.fm/serve/252/30510871.jpg
1405	Simian Mobile Disco	http://www.last.fm/music/Simian+Mobile+Disco	http://userserve-ak.last.fm/serve/252/2127559.jpg
1406	The Offspring	http://www.last.fm/music/The+Offspring	http://userserve-ak.last.fm/serve/252/8155449.jpg
1407	Michael Gray	http://www.last.fm/music/Michael+Gray	http://userserve-ak.last.fm/serve/252/499400.jpg
1408	MSTRKRFT	http://www.last.fm/music/MSTRKRFT	http://userserve-ak.last.fm/serve/252/8477385.jpg
1409	Calvin Harris	http://www.last.fm/music/Calvin+Harris	http://userserve-ak.last.fm/serve/252/59968309.png
1410	Pendulum	http://www.last.fm/music/Pendulum	http://userserve-ak.last.fm/serve/252/57825585.png
1411	King Crimson	http://www.last.fm/music/King+Crimson	http://userserve-ak.last.fm/serve/252/34932917.png
1412	Led Zeppelin	http://www.last.fm/music/Led+Zeppelin	http://userserve-ak.last.fm/serve/252/279035.jpg
1413	Genesis	http://www.last.fm/music/Genesis	http://userserve-ak.last.fm/serve/252/57806301.png
1414	Paul McCartney	http://www.last.fm/music/Paul+McCartney	http://userserve-ak.last.fm/serve/252/5551719.jpg
1415	Creedence Clearwater Revival	http://www.last.fm/music/Creedence+Clearwater+Revival	http://userserve-ak.last.fm/serve/252/37481533.jpg
1416	George Harrison	http://www.last.fm/music/George+Harrison	http://userserve-ak.last.fm/serve/252/24537773.jpg
1417	Týr	http://www.last.fm/music/T%C3%BDr	http://userserve-ak.last.fm/serve/252/28480823.jpg
1418	Mogwai	http://www.last.fm/music/Mogwai	http://userserve-ak.last.fm/serve/252/17423963.jpg
1419	Spirit	http://www.last.fm/music/Spirit	http://userserve-ak.last.fm/serve/252/2718439.jpg
1420	Terry Reid	http://www.last.fm/music/Terry+Reid	http://userserve-ak.last.fm/serve/252/2306976.jpg
1421	Roberto Carlos	http://www.last.fm/music/Roberto+Carlos	http://userserve-ak.last.fm/serve/252/15144619.jpg
1422	Grateful Dead	http://www.last.fm/music/Grateful+Dead	http://userserve-ak.last.fm/serve/252/32751591.jpg
1423	A Silver Mt. Zion	http://www.last.fm/music/A+Silver+Mt.+Zion	http://userserve-ak.last.fm/serve/252/10894617.jpg
1424	Cat Power	http://www.last.fm/music/Cat+Power	http://userserve-ak.last.fm/serve/252/5447190.jpg
1425	David Gilmour	http://www.last.fm/music/David+Gilmour	http://userserve-ak.last.fm/serve/252/5304333.jpg
1426	The Jimi Hendrix Experience	http://www.last.fm/music/The+Jimi+Hendrix+Experience	http://userserve-ak.last.fm/serve/252/18062541.jpg
1427	Stevie Wonder	http://www.last.fm/music/Stevie+Wonder	http://userserve-ak.last.fm/serve/252/19648193.jpg
1428	Dulce María	http://www.last.fm/music/Dulce+Mar%C3%ADa	http://userserve-ak.last.fm/serve/252/62208053.png
1429	Christian Chávez	http://www.last.fm/music/Christian+Ch%C3%A1vez	http://userserve-ak.last.fm/serve/252/60481081.png
1430	Christopher Von Uckermann	http://www.last.fm/music/Christopher+Von+Uckermann	http://userserve-ak.last.fm/serve/252/61443211.png
1431	Paty Cantú	http://www.last.fm/music/Paty+Cant%C3%BA	http://userserve-ak.last.fm/serve/252/50573115.png
1432	Tiziano Ferro	http://www.last.fm/music/Tiziano+Ferro	http://userserve-ak.last.fm/serve/252/12009921.jpg
1433	Daddy Yankee	http://www.last.fm/music/Daddy+Yankee	http://userserve-ak.last.fm/serve/252/55575489.png
1434	Kazaky	http://www.last.fm/music/Kazaky	http://userserve-ak.last.fm/serve/252/57374009.png
1435	La Nueva Banda Timbiriche	http://www.last.fm/music/La+Nueva+Banda+Timbiriche	http://userserve-ak.last.fm/serve/252/23995637.jpg
1436	Luis Fonsi	http://www.last.fm/music/Luis+Fonsi	http://userserve-ak.last.fm/serve/252/40442725.png
1437	Chino & Nacho	http://www.last.fm/music/Chino%2B%2526%2BNacho	http://userserve-ak.last.fm/serve/252/51302285.png
1438	Camila	http://www.last.fm/music/Camila	http://userserve-ak.last.fm/serve/252/56631051.png
1439	Alexis & Fido	http://www.last.fm/music/Alexis%2B%2526%2BFido	http://userserve-ak.last.fm/serve/252/38831821.png
1440	David Bisbal	http://www.last.fm/music/David+Bisbal	http://userserve-ak.last.fm/serve/252/13142893.jpg
1441	Eva Simons	http://www.last.fm/music/Eva+Simons	http://userserve-ak.last.fm/serve/252/48430423.png
1442	Gaby sanchez	http://www.last.fm/music/Gaby+sanchez	http://userserve-ak.last.fm/serve/252/40654173.png
1443	Wisin & Yandel	http://www.last.fm/music/Wisin%2B%2526%2BYandel	http://userserve-ak.last.fm/serve/252/50918047.png
1444	Akon	http://www.last.fm/music/Akon	http://userserve-ak.last.fm/serve/252/35787629.png
1445	Artists For Haiti	http://www.last.fm/music/Artists+For+Haiti	http://userserve-ak.last.fm/serve/252/42057497.png
1446	Fanny Lú	http://www.last.fm/music/Fanny+L%C3%BA	http://userserve-ak.last.fm/serve/252/50962953.png
1447	Lady Antebellum	http://www.last.fm/music/Lady+Antebellum	http://userserve-ak.last.fm/serve/252/57079085.png
1448	Ivy Queen	http://www.last.fm/music/Ivy+Queen	http://userserve-ak.last.fm/serve/252/48940445.png
1449	Pitbull	http://www.last.fm/music/Pitbull	http://userserve-ak.last.fm/serve/252/34084349.png
1450	Kristinia DeBarge	http://www.last.fm/music/Kristinia+DeBarge	http://userserve-ak.last.fm/serve/252/27148687.png
1451	Girlicious	http://www.last.fm/music/Girlicious	http://userserve-ak.last.fm/serve/252/29705685.png
1452	Willow Smith	http://www.last.fm/music/Willow+Smith	http://userserve-ak.last.fm/serve/252/62136747.png
1453	Selena Gomez	http://www.last.fm/music/Selena+Gomez	http://userserve-ak.last.fm/serve/252/51293935.png
1454	Jullie	http://www.last.fm/music/Jullie	http://userserve-ak.last.fm/serve/252/50170171.png
1455	B.o.B	http://www.last.fm/music/B.o.B	http://userserve-ak.last.fm/serve/252/45643895.png
1456	Far East Movement	http://www.last.fm/music/Far+East+Movement	http://userserve-ak.last.fm/serve/252/53131319.png
1457	Cherish	http://www.last.fm/music/Cherish	http://userserve-ak.last.fm/serve/252/84179.jpg
1458	Miranda Cosgrove	http://www.last.fm/music/Miranda+Cosgrove	http://userserve-ak.last.fm/serve/252/60134087.png
1459	Carrie Underwood	http://www.last.fm/music/Carrie+Underwood	http://userserve-ak.last.fm/serve/252/90031.jpg
1460	Rednex	http://www.last.fm/music/Rednex	http://userserve-ak.last.fm/serve/252/28946673.jpg
1461	Big Time Rush	http://www.last.fm/music/Big+Time+Rush	http://userserve-ak.last.fm/serve/252/58239313.png
1462	Gloriana	http://www.last.fm/music/Gloriana	http://userserve-ak.last.fm/serve/252/60986981.png
1463	Amy Macdonald	http://www.last.fm/music/Amy+Macdonald	http://userserve-ak.last.fm/serve/252/42621421.png
1464	ABBA	http://www.last.fm/music/ABBA	http://userserve-ak.last.fm/serve/252/10441471.jpg
1465	Agnetha Fältskog	http://www.last.fm/music/Agnetha+F%C3%A4ltskog	http://userserve-ak.last.fm/serve/252/141394.jpg
1466	Jared Padalecki	http://www.last.fm/music/Jared+Padalecki	http://userserve-ak.last.fm/serve/252/53519829.png
1467	Jensen Ackles	http://www.last.fm/music/Jensen+Ackles	http://userserve-ak.last.fm/serve/252/46313085.png
1468	Kansas	http://www.last.fm/music/Kansas	http://userserve-ak.last.fm/serve/252/54754463.png
1469	The Mamas & The Papas	http://www.last.fm/music/The%2BMamas%2B%2526%2BThe%2BPapas	http://userserve-ak.last.fm/serve/252/214571.jpg
1470	Lifehouse	http://www.last.fm/music/Lifehouse	http://userserve-ak.last.fm/serve/252/383508.jpg
1471	Mamma Mia! Brasil	http://www.last.fm/music/Mamma+Mia%21+Brasil	http://userserve-ak.last.fm/serve/252/58491375.jpg
1472	Madonna feat. Gogol Bordello	http://www.last.fm/music/Madonna+feat.+Gogol+Bordello	http://userserve-ak.last.fm/serve/252/3263418.jpg
1473	swedem	http://www.last.fm/music/swedem
1474	Mamma Mia! Film Cast	http://www.last.fm/music/Mamma+Mia%21+Film+Cast	http://userserve-ak.last.fm/serve/252/12228407.jpg
1475	Ricky Martin	http://www.last.fm/music/Ricky+Martin	http://userserve-ak.last.fm/serve/252/56066341.png
1476	Based On Abba	http://www.last.fm/music/Based+On+Abba	http://userserve-ak.last.fm/serve/252/11283513.jpg
1477	Per Gessle; Roxette	http://www.last.fm/music/Per%2BGessle%253B%2BRoxette
1478	B.J. Thomas	http://www.last.fm/music/B.J.+Thomas	http://userserve-ak.last.fm/serve/252/35475783.jpg
1479	Kim Carnes	http://www.last.fm/music/Kim+Carnes	http://userserve-ak.last.fm/serve/252/45798193.png
1480	Anni-Frid Lyngstad	http://www.last.fm/music/Anni-Frid+Lyngstad	http://userserve-ak.last.fm/serve/252/378538.jpg
1481	Matt & Kim	http://www.last.fm/music/Matt%2B%2526%2BKim	http://userserve-ak.last.fm/serve/252/60228001.png
1482	Pataclaun	http://www.last.fm/music/Pataclaun	http://userserve-ak.last.fm/serve/252/60637633.jpg
1483	Riko	http://www.last.fm/music/Riko	http://userserve-ak.last.fm/serve/252/29950491.jpg
1484	cnet.com	http://www.last.fm/music/cnet.com	http://userserve-ak.last.fm/serve/252/33727415.png
1485	Miike Snow	http://www.last.fm/music/Miike+Snow	http://userserve-ak.last.fm/serve/252/43959321.jpg
1486	Santigold	http://www.last.fm/music/Santigold	http://userserve-ak.last.fm/serve/252/28101049.png
1487	Eileen	http://www.last.fm/music/Eileen	http://userserve-ak.last.fm/serve/252/238736.jpg
1488	Time Machine	http://www.last.fm/music/Time+Machine	http://userserve-ak.last.fm/serve/252/9618017.jpg
1489	Reba McEntire	http://www.last.fm/music/Reba+McEntire	http://userserve-ak.last.fm/serve/252/54370733.png
1490	Rockstar Games ©	http://www.last.fm/music/Rockstar+Games+%C2%A9
1491	Antonio Vivaldi	http://www.last.fm/music/Antonio+Vivaldi	http://userserve-ak.last.fm/serve/252/393158.jpg
1492	The Virgins	http://www.last.fm/music/The+Virgins	http://userserve-ak.last.fm/serve/252/364742.jpg
1493	Chespirito	http://www.last.fm/music/Chespirito	http://userserve-ak.last.fm/serve/252/59396773.jpg
1494	Rocío Dúrcal	http://www.last.fm/music/Roc%C3%ADo+D%C3%BArcal	http://userserve-ak.last.fm/serve/252/36937943.png
1495	2009 Names in Vain	http://www.last.fm/music/2009+Names+in+Vain
1496	Amsterdam Guitar Trio	http://www.last.fm/music/Amsterdam+Guitar+Trio	http://userserve-ak.last.fm/serve/252/404912.jpg
1497	Just Jack	http://www.last.fm/music/Just+Jack	http://userserve-ak.last.fm/serve/252/392139.jpg
1498	Los Fantasmas del Caribe	http://www.last.fm/music/Los+Fantasmas+del+Caribe	http://userserve-ak.last.fm/serve/252/457008.jpg
1499	Frankie Ruiz	http://www.last.fm/music/Frankie+Ruiz	http://userserve-ak.last.fm/serve/252/782722.jpg
1500	Tito El Bambino	http://www.last.fm/music/Tito+El+Bambino	http://userserve-ak.last.fm/serve/252/42471371.png
1501	Caifanes	http://www.last.fm/music/Caifanes	http://userserve-ak.last.fm/serve/252/4573171.jpg
1502	Rooney	http://www.last.fm/music/Rooney	http://userserve-ak.last.fm/serve/252/2159280.jpg
1503	Nadia Oh	http://www.last.fm/music/Nadia+Oh	http://userserve-ak.last.fm/serve/252/20224903.jpg
1504	Sonic Youth	http://www.last.fm/music/Sonic+Youth	http://userserve-ak.last.fm/serve/252/15739739.jpg
1505	Natalie Imbruglia	http://www.last.fm/music/Natalie+Imbruglia	http://userserve-ak.last.fm/serve/252/51324863.png
1506	Valeria	http://www.last.fm/music/Valeria	http://userserve-ak.last.fm/serve/252/51935467.png
1507	Omarion	http://www.last.fm/music/Omarion	http://userserve-ak.last.fm/serve/252/329857.jpg
1508	Starlight Mints	http://www.last.fm/music/Starlight+Mints	http://userserve-ak.last.fm/serve/252/17785599.jpg
1509	Noel Gallagher	http://www.last.fm/music/Noel+Gallagher	http://userserve-ak.last.fm/serve/252/314491.jpg
1510	Black Rebel Motorcycle Club	http://www.last.fm/music/Black+Rebel+Motorcycle+Club	http://userserve-ak.last.fm/serve/252/38628339.jpg
1511	Paolo Nutini	http://www.last.fm/music/Paolo+Nutini	http://userserve-ak.last.fm/serve/252/306863.jpg
1512	The Last Shadow Puppets	http://www.last.fm/music/The+Last+Shadow+Puppets	http://userserve-ak.last.fm/serve/252/15723751.jpg
1513	Ramones	http://www.last.fm/music/Ramones	http://userserve-ak.last.fm/serve/252/3531055.jpg
1514	The Courteeners	http://www.last.fm/music/The+Courteeners	http://userserve-ak.last.fm/serve/252/27189549.jpg
1515	The Fratellis	http://www.last.fm/music/The+Fratellis	http://userserve-ak.last.fm/serve/252/88858.jpg
1516	The Enemy	http://www.last.fm/music/The+Enemy	http://userserve-ak.last.fm/serve/252/391025.jpg
1517	The Wombats	http://www.last.fm/music/The+Wombats	http://userserve-ak.last.fm/serve/252/6384751.jpg
1518	Mumford & Sons	http://www.last.fm/music/Mumford%2B%2526%2BSons	http://userserve-ak.last.fm/serve/252/61469885.png
1519	Ryan Adams	http://www.last.fm/music/Ryan+Adams	http://userserve-ak.last.fm/serve/252/29408649.png
1520	The Hives	http://www.last.fm/music/The+Hives	http://userserve-ak.last.fm/serve/252/22750213.jpg
1521	Morbid Angel	http://www.last.fm/music/Morbid+Angel	http://userserve-ak.last.fm/serve/252/50320153.png
1522	Destruction	http://www.last.fm/music/Destruction	http://userserve-ak.last.fm/serve/252/9454497.jpg
1523	Tankard	http://www.last.fm/music/Tankard	http://userserve-ak.last.fm/serve/252/26545919.jpg
1524	Hirax	http://www.last.fm/music/Hirax	http://userserve-ak.last.fm/serve/252/33025115.jpg
1525	Artillery	http://www.last.fm/music/Artillery	http://userserve-ak.last.fm/serve/252/11181903.jpg
1526	Toxic Holocaust	http://www.last.fm/music/Toxic+Holocaust	http://userserve-ak.last.fm/serve/252/38188021.jpg
1527	Anthrax	http://www.last.fm/music/Anthrax	http://userserve-ak.last.fm/serve/252/34381515.jpg
1528	Municipal Waste	http://www.last.fm/music/Municipal+Waste	http://userserve-ak.last.fm/serve/252/41864781.jpg
1529	Forbidden	http://www.last.fm/music/Forbidden	http://userserve-ak.last.fm/serve/252/37881981.jpg
1530	Vio-Lence	http://www.last.fm/music/Vio-Lence	http://userserve-ak.last.fm/serve/252/103060.jpg
1531	Venom	http://www.last.fm/music/Venom	http://userserve-ak.last.fm/serve/252/39554309.png
1532	Lich King	http://www.last.fm/music/Lich+King	http://userserve-ak.last.fm/serve/252/53301323.jpg
1533	Napalm Death	http://www.last.fm/music/Napalm+Death	http://userserve-ak.last.fm/serve/252/37761.jpg
1534	The Sisters of Mercy	http://www.last.fm/music/The+Sisters+of+Mercy	http://userserve-ak.last.fm/serve/252/13119153.jpg
1535	Mercyful Fate	http://www.last.fm/music/Mercyful+Fate	http://userserve-ak.last.fm/serve/252/44249747.jpg
1536	Exumer	http://www.last.fm/music/Exumer	http://userserve-ak.last.fm/serve/252/23117799.jpg
1537	EMICIDA	http://www.last.fm/music/EMICIDA	http://userserve-ak.last.fm/serve/252/61898641.png
1538	Mortal Treason	http://www.last.fm/music/Mortal+Treason	http://userserve-ak.last.fm/serve/252/313653.jpg
1539	Chainsaw Disaster	http://www.last.fm/music/Chainsaw+Disaster	http://userserve-ak.last.fm/serve/252/57944371.jpg
1540	Bleeding Through	http://www.last.fm/music/Bleeding+Through	http://userserve-ak.last.fm/serve/252/10527715.jpg
1541	The Devil Wears Prada	http://www.last.fm/music/The+Devil+Wears+Prada	http://userserve-ak.last.fm/serve/252/28239627.png
1542	Knights Of The Abyss	http://www.last.fm/music/Knights+Of+The+Abyss	http://userserve-ak.last.fm/serve/252/5194632.jpg
1543	Immortal Technique	http://www.last.fm/music/Immortal+Technique	http://userserve-ak.last.fm/serve/252/7611345.jpg
1544	J. Holiday	http://www.last.fm/music/J.+Holiday	http://userserve-ak.last.fm/serve/252/10433743.jpg
1545	Raimundos	http://www.last.fm/music/Raimundos	http://userserve-ak.last.fm/serve/252/52078979.jpg
1546	boysetsfire	http://www.last.fm/music/boysetsfire	http://userserve-ak.last.fm/serve/252/178872.jpg
1547	Hatebreed	http://www.last.fm/music/Hatebreed	http://userserve-ak.last.fm/serve/252/304974.jpg
1548	wecamewithbrokenteeth	http://www.last.fm/music/wecamewithbrokenteeth	http://userserve-ak.last.fm/serve/252/3364211.jpg
1549	Waking The Cadaver	http://www.last.fm/music/Waking+The+Cadaver	http://userserve-ak.last.fm/serve/252/337556.jpg
1550	Impending Doom	http://www.last.fm/music/Impending+Doom	http://userserve-ak.last.fm/serve/252/46015821.jpg
1551	As Blood Runs Black	http://www.last.fm/music/As+Blood+Runs+Black	http://userserve-ak.last.fm/serve/252/56865629.png
1552	For Today	http://www.last.fm/music/For+Today	http://userserve-ak.last.fm/serve/252/28559419.jpg
1553	CéU	http://www.last.fm/music/C%C3%A9U	http://userserve-ak.last.fm/serve/252/42940005.jpg
1554	ABACABB	http://www.last.fm/music/ABACABB	http://userserve-ak.last.fm/serve/252/182876.jpg
1555	Job for a Cowboy	http://www.last.fm/music/Job+for+a+Cowboy	http://userserve-ak.last.fm/serve/252/54383363.jpg
1556	Joss Stone	http://www.last.fm/music/Joss+Stone	http://userserve-ak.last.fm/serve/252/3643924.jpg
1557	Carnifex	http://www.last.fm/music/Carnifex	http://userserve-ak.last.fm/serve/252/44729225.jpg
1558	Provérbio X	http://www.last.fm/music/Prov%C3%A9rbio+X	http://userserve-ak.last.fm/serve/252/30880763.jpg
1559	The Irish Front	http://www.last.fm/music/The+Irish+Front	http://userserve-ak.last.fm/serve/252/21551485.jpg
1560	Facção Central	http://www.last.fm/music/Fac%C3%A7%C3%A3o+Central	http://userserve-ak.last.fm/serve/252/33434557.jpg
1561	Beneath the Massacre	http://www.last.fm/music/Beneath+the+Massacre	http://userserve-ak.last.fm/serve/252/40090315.jpg
1562	akissforjersey	http://www.last.fm/music/akissforjersey	http://userserve-ak.last.fm/serve/252/25542483.jpg
1563	Annotations of an Autopsy	http://www.last.fm/music/Annotations+of+an+Autopsy	http://userserve-ak.last.fm/serve/252/7878521.png
1564	E.Town Concrete	http://www.last.fm/music/E.Town+Concrete	http://userserve-ak.last.fm/serve/252/310624.jpg
1565	Brain Drill	http://www.last.fm/music/Brain+Drill	http://userserve-ak.last.fm/serve/252/43671927.jpg
1566	Misericordiam	http://www.last.fm/music/Misericordiam	http://userserve-ak.last.fm/serve/252/17157361.jpg
1567	Rose Funeral	http://www.last.fm/music/Rose+Funeral	http://userserve-ak.last.fm/serve/252/54381281.jpg
1568	See You Next Tuesday	http://www.last.fm/music/See+You+Next+Tuesday	http://userserve-ak.last.fm/serve/252/22392383.jpg
1569	Straight Line Stitch	http://www.last.fm/music/Straight+Line+Stitch	http://userserve-ak.last.fm/serve/252/36268233.jpg
1570	Belay My Last	http://www.last.fm/music/Belay+My+Last	http://userserve-ak.last.fm/serve/252/3128358.jpg
1571	Винтаж	http://www.last.fm/music/%D0%92%D0%B8%D0%BD%D1%82%D0%B0%D0%B6	http://userserve-ak.last.fm/serve/252/35931447.jpg
1572	Serebro	http://www.last.fm/music/Serebro	http://userserve-ak.last.fm/serve/252/54239849.png
1573	Вера Брежнева	http://www.last.fm/music/%D0%92%D0%B5%D1%80%D0%B0+%D0%91%D1%80%D0%B5%D0%B6%D0%BD%D0%B5%D0%B2%D0%B0	http://userserve-ak.last.fm/serve/252/38100883.png
1574	Жанна Фриске	http://www.last.fm/music/%D0%96%D0%B0%D0%BD%D0%BD%D0%B0+%D0%A4%D1%80%D0%B8%D1%81%D0%BA%D0%B5	http://userserve-ak.last.fm/serve/252/37041573.png
1575	Дантес&Олейник	http://www.last.fm/music/%25D0%2594%25D0%25B0%25D0%25BD%25D1%2582%25D0%25B5%25D1%2581%2526%25D0%259E%25D0%25BB%25D0%25B5%25D0%25B9%25D0%25BD%25D0%25B8%25D0%25BA	http://userserve-ak.last.fm/serve/252/43598775.png
1576	Dan Balan	http://www.last.fm/music/Dan+Balan	http://userserve-ak.last.fm/serve/252/46954361.png
1577	Нюша	http://www.last.fm/music/%D0%9D%D1%8E%D1%88%D0%B0	http://userserve-ak.last.fm/serve/252/53094329.png
1578	Анна Седокова	http://www.last.fm/music/%D0%90%D0%BD%D0%BD%D0%B0+%D0%A1%D0%B5%D0%B4%D0%BE%D0%BA%D0%BE%D0%B2%D0%B0	http://userserve-ak.last.fm/serve/252/48945083.png
1579	Банд'Эрос	http://www.last.fm/music/%D0%91%D0%B0%D0%BD%D0%B4%27%D0%AD%D1%80%D0%BE%D1%81	http://userserve-ak.last.fm/serve/252/7737905.jpg
1580	Paris Hilton	http://www.last.fm/music/Paris+Hilton	http://userserve-ak.last.fm/serve/252/46684167.png
1581	Татьяна Котова	http://www.last.fm/music/%D0%A2%D0%B0%D1%82%D1%8C%D1%8F%D0%BD%D0%B0+%D0%9A%D0%BE%D1%82%D0%BE%D0%B2%D0%B0	http://userserve-ak.last.fm/serve/252/59274239.png
1582	Таня	http://www.last.fm/music/%D0%A2%D0%B0%D0%BD%D1%8F	http://userserve-ak.last.fm/serve/252/52180643.png
1583	Баста	http://www.last.fm/music/%D0%91%D0%B0%D1%81%D1%82%D0%B0	http://userserve-ak.last.fm/serve/252/45877441.png
1584	Love Spit Love	http://www.last.fm/music/Love+Spit+Love	http://userserve-ak.last.fm/serve/252/42456525.png
1585	Panik	http://www.last.fm/music/Panik	http://userserve-ak.last.fm/serve/252/34142265.jpg
1586	Инь-Ян	http://www.last.fm/music/%D0%98%D0%BD%D1%8C-%D0%AF%D0%BD	http://userserve-ak.last.fm/serve/252/54877223.png
1587	Roma Kenga и Агния Дитковските	http://www.last.fm/music/Roma+Kenga+%D0%B8+%D0%90%D0%B3%D0%BD%D0%B8%D1%8F+%D0%94%D0%B8%D1%82%D0%BA%D0%BE%D0%B2%D1%81%D0%BA%D0%B8%D1%82%D0%B5	http://userserve-ak.last.fm/serve/252/39343159.jpg
1588	Tom Dice	http://www.last.fm/music/Tom+Dice	http://userserve-ak.last.fm/serve/252/45814887.png
1589	S Club 7	http://www.last.fm/music/S+Club+7	http://userserve-ak.last.fm/serve/252/40379077.png
1590	Skye Sweetnam	http://www.last.fm/music/Skye+Sweetnam	http://userserve-ak.last.fm/serve/252/170169.jpg
1591	Holly Valance	http://www.last.fm/music/Holly+Valance	http://userserve-ak.last.fm/serve/252/46373803.png
1592	Mis-Teeq	http://www.last.fm/music/Mis-Teeq	http://userserve-ak.last.fm/serve/252/41553097.png
1593	Samantha Mumba	http://www.last.fm/music/Samantha+Mumba	http://userserve-ak.last.fm/serve/252/43822369.png
1594	Gina Rene, Gabriel Rene, Lindsay Lohan, Rachel McAdams, Lacey Chabert, & Amanda Seyfried	http://www.last.fm/music/Gina%2BRene%252C%2BGabriel%2BRene%252C%2BLindsay%2BLohan%252C%2BRachel%2BMcAdams%252C%2BLacey%2BChabert%252C%2B%2526%2BAmanda%2BSeyfried	http://userserve-ak.last.fm/serve/252/231900.jpg
1595	Eve	http://www.last.fm/music/Eve	http://userserve-ak.last.fm/serve/252/61126139.png
1596	Christina Milian	http://www.last.fm/music/Christina+Milian	http://userserve-ak.last.fm/serve/252/40943039.png
1597	The Cheetah Girls	http://www.last.fm/music/The+Cheetah+Girls	http://userserve-ak.last.fm/serve/252/38784275.png
1598	Allstars	http://www.last.fm/music/Allstars	http://userserve-ak.last.fm/serve/252/34443001.jpg
1599	Gareth Gates	http://www.last.fm/music/Gareth+Gates	http://userserve-ak.last.fm/serve/252/39100163.png
1600	Madison Avenue	http://www.last.fm/music/Madison+Avenue	http://userserve-ak.last.fm/serve/252/319670.jpg
1601	Anastacia	http://www.last.fm/music/Anastacia	http://userserve-ak.last.fm/serve/252/49650465.png
1602	Shayne Ward	http://www.last.fm/music/Shayne+Ward	http://userserve-ak.last.fm/serve/252/57717091.png
1603	Billie Piper	http://www.last.fm/music/Billie+Piper	http://userserve-ak.last.fm/serve/252/50207061.png
1604	Jamelia	http://www.last.fm/music/Jamelia	http://userserve-ak.last.fm/serve/252/52388397.png
1605	Black Milk	http://www.last.fm/music/Black+Milk	http://userserve-ak.last.fm/serve/252/34212405.jpg
1606	People Under the Stairs	http://www.last.fm/music/People+Under+the+Stairs	http://userserve-ak.last.fm/serve/252/3822.jpg
1607	Constrobuz	http://www.last.fm/music/Constrobuz	http://userserve-ak.last.fm/serve/252/37475013.jpg
1608	UGK	http://www.last.fm/music/UGK	http://userserve-ak.last.fm/serve/252/27421657.jpg
1609	Lykke Li	http://www.last.fm/music/Lykke+Li	http://userserve-ak.last.fm/serve/252/60099849.png
1610	Jurassic 5	http://www.last.fm/music/Jurassic+5	http://userserve-ak.last.fm/serve/252/9924673.jpg
1611	Zion I	http://www.last.fm/music/Zion+I	http://userserve-ak.last.fm/serve/252/30773565.jpg
1612	G-Side	http://www.last.fm/music/G-Side	http://userserve-ak.last.fm/serve/252/50487151.jpg
1613	Jay-Z	http://www.last.fm/music/Jay-Z	http://userserve-ak.last.fm/serve/252/3733348.jpg
1614	Atmosphere	http://www.last.fm/music/Atmosphere	http://userserve-ak.last.fm/serve/252/37629061.jpg
1615	Killer Mike	http://www.last.fm/music/Killer+Mike	http://userserve-ak.last.fm/serve/252/22102903.jpg
1616	Elzhi	http://www.last.fm/music/Elzhi	http://userserve-ak.last.fm/serve/252/39553139.jpg
1617	Nappy Roots	http://www.last.fm/music/Nappy+Roots	http://userserve-ak.last.fm/serve/252/61679845.jpg
1618	Hieroglyphics	http://www.last.fm/music/Hieroglyphics	http://userserve-ak.last.fm/serve/252/843579.jpg
1619	Blackalicious	http://www.last.fm/music/Blackalicious	http://userserve-ak.last.fm/serve/252/24176365.jpg
1620	OutKast	http://www.last.fm/music/OutKast	http://userserve-ak.last.fm/serve/252/3405522.jpg
1621	Masta Ace	http://www.last.fm/music/Masta+Ace	http://userserve-ak.last.fm/serve/252/29901339.jpg
1622	De La Soul	http://www.last.fm/music/De+La+Soul	http://userserve-ak.last.fm/serve/252/47806831.jpg
1623	Jeru the Damaja	http://www.last.fm/music/Jeru+the+Damaja	http://userserve-ak.last.fm/serve/252/343296.gif
1624	The Jacka	http://www.last.fm/music/The+Jacka	http://userserve-ak.last.fm/serve/252/38372627.jpg
1625	Monsta Island Czars	http://www.last.fm/music/Monsta+Island+Czars	http://userserve-ak.last.fm/serve/252/242245.jpg
1626	Living Legends	http://www.last.fm/music/Living+Legends	http://userserve-ak.last.fm/serve/252/73780.jpg
1627	J Dilla	http://www.last.fm/music/J+Dilla	http://userserve-ak.last.fm/serve/252/25737277.jpg
1628	Das EFX	http://www.last.fm/music/Das+EFX	http://userserve-ak.last.fm/serve/252/36863573.jpg
1629	Organized Konfusion	http://www.last.fm/music/Organized+Konfusion	http://userserve-ak.last.fm/serve/252/53607759.jpg
1630	Jake One	http://www.last.fm/music/Jake+One	http://userserve-ak.last.fm/serve/252/16911675.jpg
1631	Deltron 3030	http://www.last.fm/music/Deltron+3030	http://userserve-ak.last.fm/serve/252/57394033.jpg
1632	Metric	http://www.last.fm/music/Metric	http://userserve-ak.last.fm/serve/252/37647475.png
1633	Fleet Foxes	http://www.last.fm/music/Fleet+Foxes	http://userserve-ak.last.fm/serve/252/4641533.jpg
1634	Souls of Mischief	http://www.last.fm/music/Souls+of+Mischief	http://userserve-ak.last.fm/serve/252/43316881.jpg
1635	The D.O.C.	http://www.last.fm/music/The+D.O.C.	http://userserve-ak.last.fm/serve/252/317171.jpg
1636	Jedi Mind Tricks	http://www.last.fm/music/Jedi+Mind+Tricks	http://userserve-ak.last.fm/serve/252/35949911.jpg
1637	The Grouch & Eligh	http://www.last.fm/music/The%2BGrouch%2B%2526%2BEligh	http://userserve-ak.last.fm/serve/252/26997345.jpg
1638	Pac Div	http://www.last.fm/music/Pac+Div	http://userserve-ak.last.fm/serve/252/33418063.jpg
1639	Jimi Hendrix	http://www.last.fm/music/Jimi+Hendrix	http://userserve-ak.last.fm/serve/252/33491117.png
1640	GZA/Genius	http://www.last.fm/music/GZA%252FGenius	http://userserve-ak.last.fm/serve/252/2965710.jpg
1641	The Game	http://www.last.fm/music/The+Game	http://userserve-ak.last.fm/serve/252/32550927.png
1642	Aliados 13	http://www.last.fm/music/Aliados+13	http://userserve-ak.last.fm/serve/252/610203.jpg
1643	Dave Matthews Band	http://www.last.fm/music/Dave+Matthews+Band	http://userserve-ak.last.fm/serve/252/16231497.jpg
1644	Brothers of Brazil	http://www.last.fm/music/Brothers+of+Brazil	http://userserve-ak.last.fm/serve/252/36890127.jpg
1645	Rancid	http://www.last.fm/music/Rancid	http://userserve-ak.last.fm/serve/252/204902.jpg
1646	Outono em Marte	http://www.last.fm/music/Outono+em+Marte	http://userserve-ak.last.fm/serve/252/53607565.jpg
1647	Drapz	http://www.last.fm/music/Drapz	http://userserve-ak.last.fm/serve/252/35076267.jpg
1648	The Baseballs	http://www.last.fm/music/The+Baseballs	http://userserve-ak.last.fm/serve/252/39822613.jpg
1649	Os Dissonantes	http://www.last.fm/music/Os+Dissonantes	http://userserve-ak.last.fm/serve/252/53313317.jpg
1650	Anti-Flag	http://www.last.fm/music/Anti-Flag	http://userserve-ak.last.fm/serve/252/512712.jpg
1651	Cascadura	http://www.last.fm/music/Cascadura	http://userserve-ak.last.fm/serve/252/2421949.jpg
1652	The Wallflowers	http://www.last.fm/music/The+Wallflowers	http://userserve-ak.last.fm/serve/252/2632240.jpg
1653	Supla	http://www.last.fm/music/Supla	http://userserve-ak.last.fm/serve/252/165917.jpg
1654	Tequila Baby	http://www.last.fm/music/Tequila+Baby	http://userserve-ak.last.fm/serve/252/22440901.jpg
1655	Candlebox	http://www.last.fm/music/Candlebox	http://userserve-ak.last.fm/serve/252/244883.jpg
1656	Motel	http://www.last.fm/music/Motel	http://userserve-ak.last.fm/serve/252/54203797.jpg
1657	Mecanika!	http://www.last.fm/music/Mecanika%21	http://userserve-ak.last.fm/serve/252/17314157.jpg
1658	Supercombo	http://www.last.fm/music/Supercombo	http://userserve-ak.last.fm/serve/252/50464295.png
1659	Cine	http://www.last.fm/music/Cine	http://userserve-ak.last.fm/serve/252/61421793.png
1660	Blind Melon	http://www.last.fm/music/Blind+Melon	http://userserve-ak.last.fm/serve/252/2482505.jpg
1661	Borderlinerz	http://www.last.fm/music/Borderlinerz	http://userserve-ak.last.fm/serve/252/27917.jpg
1662	Nenhum de Nós	http://www.last.fm/music/Nenhum+de+N%C3%B3s	http://userserve-ak.last.fm/serve/252/357510.jpg
1663	Those Dancing Days	http://www.last.fm/music/Those+Dancing+Days	http://userserve-ak.last.fm/serve/252/13137487.jpg
1664	Poléxia	http://www.last.fm/music/Pol%C3%A9xia	http://userserve-ak.last.fm/serve/252/17895485.jpg
1665	Sanalejo	http://www.last.fm/music/Sanalejo	http://userserve-ak.last.fm/serve/252/246624.jpg
1666	Udora	http://www.last.fm/music/Udora	http://userserve-ak.last.fm/serve/252/4148838.jpg
1667	Mike Ness	http://www.last.fm/music/Mike+Ness	http://userserve-ak.last.fm/serve/252/19635359.jpg
1668	Matt White	http://www.last.fm/music/Matt+White	http://userserve-ak.last.fm/serve/252/3607125.jpg
1669	Faichecleres	http://www.last.fm/music/Faichecleres	http://userserve-ak.last.fm/serve/252/19661571.jpg
1670	Black Veil Brides	http://www.last.fm/music/Black+Veil+Brides	http://userserve-ak.last.fm/serve/252/46574731.jpg
1671	Falling In Reverse	http://www.last.fm/music/Falling+In+Reverse	http://userserve-ak.last.fm/serve/252/56586059.jpg
1672	Avenged Sevenfold	http://www.last.fm/music/Avenged+Sevenfold	http://userserve-ak.last.fm/serve/252/4611014.jpg
1673	Tokio Hotel	http://www.last.fm/music/Tokio+Hotel	http://userserve-ak.last.fm/serve/252/58744295.png
1674	The Medic Droid	http://www.last.fm/music/The+Medic+Droid	http://userserve-ak.last.fm/serve/252/39023965.png
1675	Get Scared	http://www.last.fm/music/Get+Scared	http://userserve-ak.last.fm/serve/252/20115509.jpg
1676	from aphony	http://www.last.fm/music/from+aphony	http://userserve-ak.last.fm/serve/252/178101.jpg
1677	Criss Angel	http://www.last.fm/music/Criss+Angel	http://userserve-ak.last.fm/serve/252/4501979.jpg
1678	BrokeNCYDE	http://www.last.fm/music/BrokeNCYDE	http://userserve-ak.last.fm/serve/252/28022799.jpg
1679	Stephen Jerzak	http://www.last.fm/music/Stephen+Jerzak	http://userserve-ak.last.fm/serve/252/54201027.png
1680	The Ready Set	http://www.last.fm/music/The+Ready+Set	http://userserve-ak.last.fm/serve/252/34033585.jpg
1681	Charlie Brown Jr.	http://www.last.fm/music/Charlie+Brown+Jr.	http://userserve-ak.last.fm/serve/252/2718301.jpg
1682	Bratz	http://www.last.fm/music/Bratz	http://userserve-ak.last.fm/serve/252/3018905.jpg
1683	Jennette McCurdy	http://www.last.fm/music/Jennette+McCurdy	http://userserve-ak.last.fm/serve/252/50876343.png
1684	Aly & AJ	http://www.last.fm/music/Aly%2B%2526%2BAJ	http://userserve-ak.last.fm/serve/252/41591741.png
1685	Everlife	http://www.last.fm/music/Everlife	http://userserve-ak.last.fm/serve/252/2381950.jpg
1686	Weird Al Yankovic	http://www.last.fm/music/%22Weird+Al%22+Yankovic	http://userserve-ak.last.fm/serve/252/38457043.png
1687	Liz Phair	http://www.last.fm/music/Liz+Phair	http://userserve-ak.last.fm/serve/252/3625312.jpg
1688	iamamiwhoami	http://www.last.fm/music/iamamiwhoami	http://userserve-ak.last.fm/serve/252/50060995.png
1689	Bowling for Soup	http://www.last.fm/music/Bowling+for+Soup	http://userserve-ak.last.fm/serve/252/8654.png
1690	Victoria Justice	http://www.last.fm/music/Victoria+Justice	http://userserve-ak.last.fm/serve/252/50577817.png
1691	Orianthi	http://www.last.fm/music/Orianthi	http://userserve-ak.last.fm/serve/252/44573133.png
1692	Keke Palmer	http://www.last.fm/music/Keke+Palmer	http://userserve-ak.last.fm/serve/252/18645007.jpg
1693	Christy Carlson Romano	http://www.last.fm/music/Christy+Carlson+Romano	http://userserve-ak.last.fm/serve/252/35993381.png
1694	Dolly Parton	http://www.last.fm/music/Dolly+Parton	http://userserve-ak.last.fm/serve/252/52223435.png
1695	Susan Egan/Vaneese Thomas/Cheryl Freeman/LaChanze/Lillias White	http://www.last.fm/music/Susan%2BEgan%252FVaneese%2BThomas%252FCheryl%2BFreeman%252FLaChanze%252FLillias%2BWhite	http://userserve-ak.last.fm/serve/252/27192431.jpg
1696	Billy Ray Cyrus	http://www.last.fm/music/Billy+Ray+Cyrus	http://userserve-ak.last.fm/serve/252/52206525.png
1697	Lady GaGa vs. Madonna	http://www.last.fm/music/Lady+GaGa+vs.+Madonna	http://userserve-ak.last.fm/serve/252/51493163.png
1698	Sterling Knight	http://www.last.fm/music/Sterling+Knight	http://userserve-ak.last.fm/serve/252/46373129.png
1699	Future Pop Stars United	http://www.last.fm/music/Future+Pop+Stars+United
1700	Clint Mansell	http://www.last.fm/music/Clint+Mansell	http://userserve-ak.last.fm/serve/252/43698365.jpg
1701	Puscifer	http://www.last.fm/music/Puscifer	http://userserve-ak.last.fm/serve/252/24166757.jpg
1702	Eicca Toppinen	http://www.last.fm/music/Eicca+Toppinen	http://userserve-ak.last.fm/serve/252/28153707.jpg
1703	The Cult	http://www.last.fm/music/The+Cult	http://userserve-ak.last.fm/serve/252/20119735.jpg
1704	Unheilig	http://www.last.fm/music/Unheilig	http://userserve-ak.last.fm/serve/252/39041233.jpg
1705	Hans Zimmer	http://www.last.fm/music/Hans+Zimmer	http://userserve-ak.last.fm/serve/252/36498003.png
1706	Black Light Burns	http://www.last.fm/music/Black+Light+Burns	http://userserve-ak.last.fm/serve/252/16204483.jpg
1707	Dead Can Dance	http://www.last.fm/music/Dead+Can+Dance	http://userserve-ak.last.fm/serve/252/6722933.jpg
1708	Philip Glass	http://www.last.fm/music/Philip+Glass	http://userserve-ak.last.fm/serve/252/39449379.png
1709	Brian Eno	http://www.last.fm/music/Brian+Eno	http://userserve-ak.last.fm/serve/252/41657677.png
1710	Therion	http://www.last.fm/music/Therion	http://userserve-ak.last.fm/serve/252/144478.jpg
1711	Eisbrecher	http://www.last.fm/music/Eisbrecher	http://userserve-ak.last.fm/serve/252/26604579.jpg
1712	Megaherz	http://www.last.fm/music/Megaherz	http://userserve-ak.last.fm/serve/252/71634.jpg
1713	Dave Gahan	http://www.last.fm/music/Dave+Gahan	http://userserve-ak.last.fm/serve/252/11346493.jpg
1714	Oomph!	http://www.last.fm/music/Oomph%21	http://userserve-ak.last.fm/serve/252/345591.jpg
1715	Lisa Gerrard	http://www.last.fm/music/Lisa+Gerrard	http://userserve-ak.last.fm/serve/252/35374239.png
1716	Cliff Martinez	http://www.last.fm/music/Cliff+Martinez	http://userserve-ak.last.fm/serve/252/20313465.jpg
1717	Peter Broderick	http://www.last.fm/music/Peter+Broderick	http://userserve-ak.last.fm/serve/252/37130355.png
1718	Ani DiFranco	http://www.last.fm/music/Ani+DiFranco	http://userserve-ak.last.fm/serve/252/55163929.png
1719	Uzi & Ari	http://www.last.fm/music/Uzi%2B%2526%2BAri	http://userserve-ak.last.fm/serve/252/7693517.jpg
1720	Hauschka	http://www.last.fm/music/Hauschka	http://userserve-ak.last.fm/serve/252/36066251.jpg
1721	Jens Lekman	http://www.last.fm/music/Jens+Lekman	http://userserve-ak.last.fm/serve/252/5969452.jpg
1722	Olafur Arnalds	http://www.last.fm/music/+noredirect/Olafur+Arnalds	http://userserve-ak.last.fm/serve/252/16192165.jpg
1723	Anathallo	http://www.last.fm/music/Anathallo	http://userserve-ak.last.fm/serve/252/431922.jpg
1724	Flica	http://www.last.fm/music/Flica	http://userserve-ak.last.fm/serve/252/37249719.jpg
1725	Jon Foreman	http://www.last.fm/music/Jon+Foreman	http://userserve-ak.last.fm/serve/252/20774995.jpg
1726	Elio e le Storie Tese	http://www.last.fm/music/Elio+e+le+Storie+Tese	http://userserve-ak.last.fm/serve/252/151142.jpg
1727	Jóhann Jóhannsson	http://www.last.fm/music/J%C3%B3hann+J%C3%B3hannsson	http://userserve-ak.last.fm/serve/252/33909371.jpg
1728	Piano Magic	http://www.last.fm/music/Piano+Magic	http://userserve-ak.last.fm/serve/252/2989673.jpg
1729	Craig Armstrong	http://www.last.fm/music/Craig+Armstrong	http://userserve-ak.last.fm/serve/252/48907289.png
1730	Teitur	http://www.last.fm/music/Teitur	http://userserve-ak.last.fm/serve/252/6680527.jpg
1731	Hammock	http://www.last.fm/music/Hammock	http://userserve-ak.last.fm/serve/252/2888342.jpg
1732	Joanna Newsom	http://www.last.fm/music/Joanna+Newsom	http://userserve-ak.last.fm/serve/252/46246821.jpg
1733	A Weather	http://www.last.fm/music/A+Weather	http://userserve-ak.last.fm/serve/252/4406908.jpg
1734	Damien Jurado	http://www.last.fm/music/Damien+Jurado	http://userserve-ak.last.fm/serve/252/52173755.png
1735	Seabear	http://www.last.fm/music/Seabear	http://userserve-ak.last.fm/serve/252/21097609.jpg
1736	Balmorhea	http://www.last.fm/music/Balmorhea	http://userserve-ak.last.fm/serve/252/49191005.png
1737	Do Make Say Think	http://www.last.fm/music/Do+Make+Say+Think	http://userserve-ak.last.fm/serve/252/41133825.jpg
1738	Soulwax	http://www.last.fm/music/Soulwax	http://userserve-ak.last.fm/serve/252/9659025.jpg
1739	Frozen Silence	http://www.last.fm/music/Frozen+Silence	http://userserve-ak.last.fm/serve/252/8389585.jpg
1740	Soundtrack	http://www.last.fm/music/Soundtrack	http://userserve-ak.last.fm/serve/252/59972675.png
1741	Bobo Rondelli	http://www.last.fm/music/Bobo+Rondelli	http://userserve-ak.last.fm/serve/252/534646.jpg
1742	Ryuichi Sakamoto	http://www.last.fm/music/+noredirect/Ryuichi+Sakamoto	http://userserve-ak.last.fm/serve/252/37489485.jpg
1743	Ludovico Einaudi	http://www.last.fm/music/Ludovico+Einaudi	http://userserve-ak.last.fm/serve/252/36082491.png
1744	Goldmund	http://www.last.fm/music/Goldmund	http://userserve-ak.last.fm/serve/252/14273717.jpg
1745	Apparat	http://www.last.fm/music/Apparat	http://userserve-ak.last.fm/serve/252/7915.jpg
1746	Psapp	http://www.last.fm/music/Psapp	http://userserve-ak.last.fm/serve/252/260699.jpg
1747	Ólafur Arnalds	http://www.last.fm/music/%C3%93lafur+Arnalds	http://userserve-ak.last.fm/serve/252/25204219.jpg
1748	Nancy Elizabeth	http://www.last.fm/music/Nancy+Elizabeth	http://userserve-ak.last.fm/serve/252/171066.jpg
1749	Does It Offend You Yeah?	http://www.last.fm/music/+noredirect/Does+It+Offend+You+Yeah%3F	http://userserve-ak.last.fm/serve/252/416433.jpg
1750	Tom Barman	http://www.last.fm/music/Tom+Barman	http://userserve-ak.last.fm/serve/252/26712.jpg
1751	Mi and L'au	http://www.last.fm/music/Mi+and+L%27au	http://userserve-ak.last.fm/serve/252/30386775.jpg
1752	Ellen Allien	http://www.last.fm/music/Ellen+Allien	http://userserve-ak.last.fm/serve/252/10607467.jpg
1753	Whitetree	http://www.last.fm/music/Whitetree	http://userserve-ak.last.fm/serve/252/24848287.jpg
1754	Clare & the Reasons	http://www.last.fm/music/Clare%2B%2526%2Bthe%2BReasons	http://userserve-ak.last.fm/serve/252/42841217.jpg
1755	Chico Buarque	http://www.last.fm/music/Chico+Buarque	http://userserve-ak.last.fm/serve/252/34417893.jpg
1756	Ney Matogrosso	http://www.last.fm/music/Ney+Matogrosso	http://userserve-ak.last.fm/serve/252/10423895.jpg
1757	Secos & Molhados	http://www.last.fm/music/Secos%2B%2526%2BMolhados	http://userserve-ak.last.fm/serve/252/30772907.jpg
1758	Chicas	http://www.last.fm/music/Chicas	http://userserve-ak.last.fm/serve/252/12403615.jpg
1759	Oswaldo Montenegro	http://www.last.fm/music/Oswaldo+Montenegro	http://userserve-ak.last.fm/serve/252/434919.jpg
1760	Renato Russo	http://www.last.fm/music/Renato+Russo	http://userserve-ak.last.fm/serve/252/27364981.jpg
1761	Marcelo Camelo	http://www.last.fm/music/Marcelo+Camelo	http://userserve-ak.last.fm/serve/252/2203215.jpg
1762	Zbigniew Preisner	http://www.last.fm/music/Zbigniew+Preisner	http://userserve-ak.last.fm/serve/252/49754295.png
1763	Maria Rita	http://www.last.fm/music/Maria+Rita	http://userserve-ak.last.fm/serve/252/3082453.jpg
1764	Caetano Veloso	http://www.last.fm/music/Caetano+Veloso	http://userserve-ak.last.fm/serve/252/26728879.jpg
1765	Kevin Johansen	http://www.last.fm/music/Kevin+Johansen	http://userserve-ak.last.fm/serve/252/45727959.png
1766	Little Joy	http://www.last.fm/music/Little+Joy	http://userserve-ak.last.fm/serve/252/13094543.jpg
1767	Carla Bruni	http://www.last.fm/music/Carla+Bruni	http://userserve-ak.last.fm/serve/252/58420309.png
1768	Pato Fu	http://www.last.fm/music/Pato+Fu	http://userserve-ak.last.fm/serve/252/50454549.jpg
1769	Felpeyu	http://www.last.fm/music/Felpeyu	http://userserve-ak.last.fm/serve/252/5147071.jpg
1770	Erik Satie	http://www.last.fm/music/Erik+Satie	http://userserve-ak.last.fm/serve/252/58099319.png
1771	Rita Lee	http://www.last.fm/music/Rita+Lee	http://userserve-ak.last.fm/serve/252/45534123.jpg
1772	Norah Jones	http://www.last.fm/music/Norah+Jones	http://userserve-ak.last.fm/serve/252/29675555.png
1773	Yoñlu	http://www.last.fm/music/Yo%C3%B1lu	http://userserve-ak.last.fm/serve/252/4871664.jpg
1774	David Nevue	http://www.last.fm/music/David+Nevue	http://userserve-ak.last.fm/serve/252/31875.jpg
1775	Cássia Eller	http://www.last.fm/music/C%C3%A1ssia+Eller	http://userserve-ak.last.fm/serve/252/47831467.jpg
1776	Tiê	http://www.last.fm/music/Ti%C3%AA	http://userserve-ak.last.fm/serve/252/26064885.jpg
1777	Adam Green	http://www.last.fm/music/Adam+Green	http://userserve-ak.last.fm/serve/252/172182.jpg
1778	Eddie Vedder	http://www.last.fm/music/Eddie+Vedder	http://userserve-ak.last.fm/serve/252/54762409.png
1779	Cartola	http://www.last.fm/music/Cartola	http://userserve-ak.last.fm/serve/252/2573129.jpg
1780	Libera	http://www.last.fm/music/Libera	http://userserve-ak.last.fm/serve/252/55391.jpg
1781	Emilie Simon	http://www.last.fm/music/Emilie+Simon	http://userserve-ak.last.fm/serve/252/38508221.png
1782	Jonathan Larson	http://www.last.fm/music/Jonathan+Larson	http://userserve-ak.last.fm/serve/252/37484139.png
1783	Esbjörn Svensson Trio	http://www.last.fm/music/Esbj%C3%B6rn+Svensson+Trio	http://userserve-ak.last.fm/serve/252/10922935.jpg
1784	Бумбокс	http://www.last.fm/music/%D0%91%D1%83%D0%BC%D0%B1%D0%BE%D0%BA%D1%81	http://userserve-ak.last.fm/serve/252/41037805.png
1785	А-Студио	http://www.last.fm/music/%D0%90-%D0%A1%D1%82%D1%83%D0%B4%D0%B8%D0%BE	http://userserve-ak.last.fm/serve/252/58294183.png
1786	Сплин	http://www.last.fm/music/%D0%A1%D0%BF%D0%BB%D0%B8%D0%BD	http://userserve-ak.last.fm/serve/252/15193799.jpg
1787	UNKLE	http://www.last.fm/music/UNKLE	http://userserve-ak.last.fm/serve/252/60801413.jpg
1788	Агата Кристи	http://www.last.fm/music/%D0%90%D0%B3%D0%B0%D1%82%D0%B0+%D0%9A%D1%80%D0%B8%D1%81%D1%82%D0%B8	http://userserve-ak.last.fm/serve/252/374309.jpg
1789	5'nizza	http://www.last.fm/music/5%27nizza	http://userserve-ak.last.fm/serve/252/42861235.png
1790	Archive	http://www.last.fm/music/Archive	http://userserve-ak.last.fm/serve/252/55459395.png
1791	Океан Ельзи	http://www.last.fm/music/%D0%9E%D0%BA%D0%B5%D0%B0%D0%BD+%D0%95%D0%BB%D1%8C%D0%B7%D0%B8	http://userserve-ak.last.fm/serve/252/50711537.png
1792	SunSay	http://www.last.fm/music/SunSay	http://userserve-ak.last.fm/serve/252/44131813.jpg
1793	Schiller	http://www.last.fm/music/Schiller	http://userserve-ak.last.fm/serve/252/6617909.jpg
1794	Inspiral Carpets	http://www.last.fm/music/Inspiral+Carpets	http://userserve-ak.last.fm/serve/252/82262.jpg
1795	Sting	http://www.last.fm/music/Sting	http://userserve-ak.last.fm/serve/252/297599.jpg
1796	Nautilus Pompilius	http://www.last.fm/music/Nautilus+Pompilius	http://userserve-ak.last.fm/serve/252/40160361.jpg
1797	Guano Apes	http://www.last.fm/music/Guano+Apes	http://userserve-ak.last.fm/serve/252/57981323.jpg
1798	Umaturman	http://www.last.fm/music/Umaturman	http://userserve-ak.last.fm/serve/252/9723667.jpg
1799	Indochine	http://www.last.fm/music/Indochine	http://userserve-ak.last.fm/serve/252/25265787.jpg
1800	Amethystium	http://www.last.fm/music/Amethystium	http://userserve-ak.last.fm/serve/252/46302273.jpg
1801	Nightmares on Wax	http://www.last.fm/music/Nightmares+on+Wax	http://userserve-ak.last.fm/serve/252/27270575.jpg
1802	The Shadows	http://www.last.fm/music/The+Shadows	http://userserve-ak.last.fm/serve/252/45967795.png
1803	Mötley Crüe	http://www.last.fm/music/M%C3%B6tley+Cr%C3%BCe	http://userserve-ak.last.fm/serve/252/5056350.jpg
1804	T. Rex	http://www.last.fm/music/T.+Rex	http://userserve-ak.last.fm/serve/252/385010.jpg
1805	Suzi Quatro	http://www.last.fm/music/Suzi+Quatro	http://userserve-ak.last.fm/serve/252/4510299.jpg
1806	Syd Barrett	http://www.last.fm/music/Syd+Barrett	http://userserve-ak.last.fm/serve/252/256757.gif
1807	The Runaways	http://www.last.fm/music/The+Runaways	http://userserve-ak.last.fm/serve/252/30943833.jpg
1808	Ratt	http://www.last.fm/music/Ratt	http://userserve-ak.last.fm/serve/252/121803.jpg
1809	Stryper	http://www.last.fm/music/Stryper	http://userserve-ak.last.fm/serve/252/29021799.jpg
1810	Def Leppard	http://www.last.fm/music/Def+Leppard	http://userserve-ak.last.fm/serve/252/4889361.jpg
1811	Patti Smith	http://www.last.fm/music/Patti+Smith	http://userserve-ak.last.fm/serve/252/229952.gif
1812	Jerry Cantrell	http://www.last.fm/music/Jerry+Cantrell	http://userserve-ak.last.fm/serve/252/2485753.jpg
1813	The Black Crowes	http://www.last.fm/music/The+Black+Crowes	http://userserve-ak.last.fm/serve/252/307891.jpg
1814	Sex Pistols	http://www.last.fm/music/Sex+Pistols	http://userserve-ak.last.fm/serve/252/20073391.jpg
1815	Extremoduro	http://www.last.fm/music/Extremoduro	http://userserve-ak.last.fm/serve/252/2159914.jpg
1816	Héroes del Silencio	http://www.last.fm/music/H%C3%A9roes+del+Silencio	http://userserve-ak.last.fm/serve/252/30733333.jpg
1817	L7	http://www.last.fm/music/L7	http://userserve-ak.last.fm/serve/252/49771009.jpg
1818	Jazzanova	http://www.last.fm/music/Jazzanova	http://userserve-ak.last.fm/serve/252/51197.jpg
1819	Love Unlimited Orchestra	http://www.last.fm/music/Love+Unlimited+Orchestra	http://userserve-ak.last.fm/serve/252/44541.jpg
1820	Donna Summer	http://www.last.fm/music/Donna+Summer	http://userserve-ak.last.fm/serve/252/12752105.jpg
1821	Luther Vandross	http://www.last.fm/music/Luther+Vandross	http://userserve-ak.last.fm/serve/252/34814.jpg
1822	4hero	http://www.last.fm/music/4hero	http://userserve-ak.last.fm/serve/252/2551483.jpg
1823	MFSB	http://www.last.fm/music/MFSB	http://userserve-ak.last.fm/serve/252/30449019.jpg
1824	Zero 7	http://www.last.fm/music/Zero+7	http://userserve-ak.last.fm/serve/252/4156018.jpg
1825	The Jacksons	http://www.last.fm/music/The+Jacksons	http://userserve-ak.last.fm/serve/252/23110113.jpg
1826	Isaac Hayes	http://www.last.fm/music/Isaac+Hayes	http://userserve-ak.last.fm/serve/252/36084897.jpg
1827	808 State	http://www.last.fm/music/808+State	http://userserve-ak.last.fm/serve/252/380930.jpg
1828	Chaka Khan	http://www.last.fm/music/Chaka+Khan	http://userserve-ak.last.fm/serve/252/42706405.png
1829	Quincy Jones	http://www.last.fm/music/Quincy+Jones	http://userserve-ak.last.fm/serve/252/2413352.jpg
1830	Loose Ends	http://www.last.fm/music/Loose+Ends	http://userserve-ak.last.fm/serve/252/46099765.jpg
1831	David Sanborn	http://www.last.fm/music/David+Sanborn	http://userserve-ak.last.fm/serve/252/205912.jpg
1832	Chic	http://www.last.fm/music/Chic	http://userserve-ak.last.fm/serve/252/249510.jpg
1833	Nina Simone	http://www.last.fm/music/Nina+Simone	http://userserve-ak.last.fm/serve/252/304057.jpg
1834	Diana Ross	http://www.last.fm/music/Diana+Ross	http://userserve-ak.last.fm/serve/252/43497975.png
1835	The Cinematic Orchestra	http://www.last.fm/music/The+Cinematic+Orchestra	http://userserve-ak.last.fm/serve/252/328378.jpg
1836	Art of Noise	http://www.last.fm/music/Art+of+Noise	http://userserve-ak.last.fm/serve/252/36699465.jpg
1837	Scott Walker	http://www.last.fm/music/Scott+Walker	http://userserve-ak.last.fm/serve/252/20093391.jpg
1838	Stanton Warriors	http://www.last.fm/music/Stanton+Warriors	http://userserve-ak.last.fm/serve/252/97106.jpg
1839	Little Brother	http://www.last.fm/music/Little+Brother	http://userserve-ak.last.fm/serve/252/291076.jpg
1840	Trüby Trio	http://www.last.fm/music/Tr%C3%BCby+Trio	http://userserve-ak.last.fm/serve/252/271008.gif
1841	Musiq	http://www.last.fm/music/Musiq	http://userserve-ak.last.fm/serve/252/18246137.png
1842	Blue Six	http://www.last.fm/music/Blue+Six	http://userserve-ak.last.fm/serve/252/2164282.jpg
1843	Teddy Pendergrass	http://www.last.fm/music/Teddy+Pendergrass	http://userserve-ak.last.fm/serve/252/36176297.jpg
1844	Grace Jones	http://www.last.fm/music/Grace+Jones	http://userserve-ak.last.fm/serve/252/49373945.png
1845	Roy Ayers	http://www.last.fm/music/Roy+Ayers	http://userserve-ak.last.fm/serve/252/47668551.jpg
1846	Rick James	http://www.last.fm/music/Rick+James	http://userserve-ak.last.fm/serve/252/4705952.jpg
1847	Minnie Riperton	http://www.last.fm/music/Minnie+Riperton	http://userserve-ak.last.fm/serve/252/4418367.jpg
1848	Sarah Vaughan	http://www.last.fm/music/Sarah+Vaughan	http://userserve-ak.last.fm/serve/252/61159825.png
1849	Shawn Lee's Ping Pong Orchestra	http://www.last.fm/music/Shawn+Lee%27s+Ping+Pong+Orchestra	http://userserve-ak.last.fm/serve/252/5779624.jpg
1850	Teena Marie	http://www.last.fm/music/Teena+Marie	http://userserve-ak.last.fm/serve/252/206436.jpg
1851	Richard Wagner	http://www.last.fm/music/Richard+Wagner	http://userserve-ak.last.fm/serve/252/764793.jpg
1852	Red	http://www.last.fm/music/Red	http://userserve-ak.last.fm/serve/252/57284479.png
1853	blessthefall	http://www.last.fm/music/blessthefall	http://userserve-ak.last.fm/serve/252/61964557.jpg
1854	Breaking Benjamin	http://www.last.fm/music/Breaking+Benjamin	http://userserve-ak.last.fm/serve/252/187016.png
1855	Pillar	http://www.last.fm/music/Pillar	http://userserve-ak.last.fm/serve/252/84685.jpg
1856	Makeshift Romeo	http://www.last.fm/music/Makeshift+Romeo	http://userserve-ak.last.fm/serve/252/2501829.jpg
1857	YUI	http://www.last.fm/music/YUI	http://userserve-ak.last.fm/serve/252/48821695.png
1858	Thrice	http://www.last.fm/music/Thrice	http://userserve-ak.last.fm/serve/252/32533195.jpg
1859	Thousand Foot Krutch	http://www.last.fm/music/Thousand+Foot+Krutch	http://userserve-ak.last.fm/serve/252/4531305.jpg
1860	Jay-Z and Linkin Park	http://www.last.fm/music/Jay-Z+and+Linkin+Park	http://userserve-ak.last.fm/serve/252/16170933.jpg
1861	Heaven Shall Burn	http://www.last.fm/music/Heaven+Shall+Burn	http://userserve-ak.last.fm/serve/252/6819.jpg
1862	SMS	http://www.last.fm/music/SMS	http://userserve-ak.last.fm/serve/252/59415239.jpg
1863	Hollywood Undead	http://www.last.fm/music/Hollywood+Undead	http://userserve-ak.last.fm/serve/252/12148127.jpg
1864	Black Lab	http://www.last.fm/music/Black+Lab	http://userserve-ak.last.fm/serve/252/318463.jpg
1865	abingdon boys school	http://www.last.fm/music/abingdon+boys+school	http://userserve-ak.last.fm/serve/252/199753.jpg
1866	Yellowcard	http://www.last.fm/music/Yellowcard	http://userserve-ak.last.fm/serve/252/324800.jpg
1867	Disciple	http://www.last.fm/music/Disciple	http://userserve-ak.last.fm/serve/252/26476.jpg
1868	A Skylit Drive	http://www.last.fm/music/A+Skylit+Drive	http://userserve-ak.last.fm/serve/252/61964171.jpg
1869	D2	http://www.last.fm/music/D2	http://userserve-ak.last.fm/serve/252/336691.jpg
1870	Dope	http://www.last.fm/music/Dope	http://userserve-ak.last.fm/serve/252/404822.jpg
1871	Shane Dawson	http://www.last.fm/music/Shane+Dawson	http://userserve-ak.last.fm/serve/252/56679389.png
1872	Flow	http://www.last.fm/music/Flow	http://userserve-ak.last.fm/serve/252/175461.jpg
1873	Audioslave	http://www.last.fm/music/Audioslave	http://userserve-ak.last.fm/serve/252/27578.jpg
1874	Hoobastank	http://www.last.fm/music/Hoobastank	http://userserve-ak.last.fm/serve/252/188168.jpg
1875	The Frames	http://www.last.fm/music/The+Frames	http://userserve-ak.last.fm/serve/252/29443875.jpg
1876	Оригами	http://www.last.fm/music/%D0%9E%D1%80%D0%B8%D0%B3%D0%B0%D0%BC%D0%B8	http://userserve-ak.last.fm/serve/252/28618655.jpg
1877	access	http://www.last.fm/music/access	http://userserve-ak.last.fm/serve/252/87864.jpg
1878	Devo	http://www.last.fm/music/Devo	http://userserve-ak.last.fm/serve/252/322709.jpg
1879	Split Enz	http://www.last.fm/music/Split+Enz	http://userserve-ak.last.fm/serve/252/4535.jpg
1880	Fashion	http://www.last.fm/music/Fashion	http://userserve-ak.last.fm/serve/252/48583585.jpg
1881	XTC	http://www.last.fm/music/XTC	http://userserve-ak.last.fm/serve/252/50122009.png
1882	Pseudo Echo	http://www.last.fm/music/Pseudo+Echo	http://userserve-ak.last.fm/serve/252/158024.jpg
1883	The Cars	http://www.last.fm/music/The+Cars	http://userserve-ak.last.fm/serve/252/24875265.jpg
1884	Midnight Oil	http://www.last.fm/music/Midnight+Oil	http://userserve-ak.last.fm/serve/252/38097689.jpg
1885	Dead or Alive	http://www.last.fm/music/Dead+or+Alive	http://userserve-ak.last.fm/serve/252/845582.jpg
1886	Gary Numan	http://www.last.fm/music/Gary+Numan	http://userserve-ak.last.fm/serve/252/25496493.jpg
1887	Shriekback	http://www.last.fm/music/Shriekback	http://userserve-ak.last.fm/serve/252/30286367.png
1888	Wire	http://www.last.fm/music/Wire	http://userserve-ak.last.fm/serve/252/50402969.jpg
1889	Oingo Boingo	http://www.last.fm/music/Oingo+Boingo	http://userserve-ak.last.fm/serve/252/159186.jpg
1890	Sparks	http://www.last.fm/music/Sparks	http://userserve-ak.last.fm/serve/252/18039095.jpg
1891	Thomas Dolby	http://www.last.fm/music/Thomas+Dolby	http://userserve-ak.last.fm/serve/252/8084659.jpg
1892	Eurythmics	http://www.last.fm/music/Eurythmics	http://userserve-ak.last.fm/serve/252/45359295.png
1893	Yellow Magic Orchestra	http://www.last.fm/music/Yellow+Magic+Orchestra	http://userserve-ak.last.fm/serve/252/2430416.png
1894	Models	http://www.last.fm/music/Models	http://userserve-ak.last.fm/serve/252/26496541.jpg
1895	Visage	http://www.last.fm/music/Visage	http://userserve-ak.last.fm/serve/252/2620187.jpg
1896	Magazine	http://www.last.fm/music/Magazine	http://userserve-ak.last.fm/serve/252/29737253.jpg
1897	John Foxx	http://www.last.fm/music/John+Foxx	http://userserve-ak.last.fm/serve/252/24686895.jpg
1898	Landscape	http://www.last.fm/music/Landscape	http://userserve-ak.last.fm/serve/252/364023.jpg
1899	Scritti Politti	http://www.last.fm/music/Scritti+Politti	http://userserve-ak.last.fm/serve/252/23539433.jpg
1900	Yello	http://www.last.fm/music/Yello	http://userserve-ak.last.fm/serve/252/26338.jpg
1901	They Might Be Giants	http://www.last.fm/music/They+Might+Be+Giants	http://userserve-ak.last.fm/serve/252/40936.png
1902	New Musik	http://www.last.fm/music/New+Musik	http://userserve-ak.last.fm/serve/252/326289.jpg
1904	SHINee	http://www.last.fm/music/SHINee	http://userserve-ak.last.fm/serve/252/62178271.png
1905	Shinedown	http://www.last.fm/music/Shinedown	http://userserve-ak.last.fm/serve/252/6789005.jpg
1906	東方神起	http://www.last.fm/music/%E6%9D%B1%E6%96%B9%E7%A5%9E%E8%B5%B7	http://userserve-ak.last.fm/serve/252/58237359.png
1907	Mehdi	http://www.last.fm/music/Mehdi	http://userserve-ak.last.fm/serve/252/4671709.jpg
1908	増田俊郎	http://www.last.fm/music/%E5%A2%97%E7%94%B0%E4%BF%8A%E9%83%8E	http://userserve-ak.last.fm/serve/252/61393735.jpg
1909	和田薫	http://www.last.fm/music/%E5%92%8C%E7%94%B0%E8%96%AB	http://userserve-ak.last.fm/serve/252/332505.jpg
1910	the GazettE	http://www.last.fm/music/the+GazettE	http://userserve-ak.last.fm/serve/252/47843609.jpg
1912	See-Saw	http://www.last.fm/music/See-Saw	http://userserve-ak.last.fm/serve/252/12169417.png
1913	Ария	http://www.last.fm/music/%D0%90%D1%80%D0%B8%D1%8F	http://userserve-ak.last.fm/serve/252/45172263.jpg
1914	The 69 Eyes	http://www.last.fm/music/The+69+Eyes	http://userserve-ak.last.fm/serve/252/374511.jpg
1915	AYABIE	http://www.last.fm/music/AYABIE	http://userserve-ak.last.fm/serve/252/57572289.png
1917	Charon	http://www.last.fm/music/Charon	http://userserve-ak.last.fm/serve/252/137863.jpg
1918	동방신기	http://www.last.fm/music/%EB%8F%99%EB%B0%A9%EC%8B%A0%EA%B8%B0	http://userserve-ak.last.fm/serve/252/60372645.png
1919	HIGH and MIGHTY COLOR	http://www.last.fm/music/HIGH+and+MIGHTY+COLOR	http://userserve-ak.last.fm/serve/252/235650.jpg
1920	平野義久	http://www.last.fm/music/%E5%B9%B3%E9%87%8E%E7%BE%A9%E4%B9%85	http://userserve-ak.last.fm/serve/252/2314431.jpg
1921	audiomachine	http://www.last.fm/music/audiomachine	http://userserve-ak.last.fm/serve/252/33371873.jpg
1922	Rie fu	http://www.last.fm/music/Rie+fu	http://userserve-ak.last.fm/serve/252/57606873.png
1923	ギルガメッシュ	http://www.last.fm/music/%E3%82%AE%E3%83%AB%E3%82%AC%E3%83%A1%E3%83%83%E3%82%B7%E3%83%A5	http://userserve-ak.last.fm/serve/252/40099119.png
1925	Fool's Garden	http://www.last.fm/music/Fool%27s+Garden	http://userserve-ak.last.fm/serve/252/44438869.jpg
1927	Lovex	http://www.last.fm/music/Lovex	http://userserve-ak.last.fm/serve/252/2639106.jpg
1929	ASIAN KUNG-FU GENERATION	http://www.last.fm/music/ASIAN+KUNG-FU+GENERATION	http://userserve-ak.last.fm/serve/252/358164.jpg
1930	SUGIZO	http://www.last.fm/music/SUGIZO	http://userserve-ak.last.fm/serve/252/39428255.png
1931	Poisonblack	http://www.last.fm/music/Poisonblack	http://userserve-ak.last.fm/serve/252/10922063.jpg
1932	Acid Black Cherry	http://www.last.fm/music/Acid+Black+Cherry	http://userserve-ak.last.fm/serve/252/10807605.jpg
1933	ムック	http://www.last.fm/music/%E3%83%A0%E3%83%83%E3%82%AF	http://userserve-ak.last.fm/serve/252/52529379.png
1934	Adele	http://www.last.fm/music/Adele	http://userserve-ak.last.fm/serve/252/58466595.png
1935	Solange	http://www.last.fm/music/Solange	http://userserve-ak.last.fm/serve/252/51581573.png
1936	Jennifer Hudson	http://www.last.fm/music/Jennifer+Hudson	http://userserve-ak.last.fm/serve/252/61604051.png
1937	Michelle Williams	http://www.last.fm/music/Michelle+Williams	http://userserve-ak.last.fm/serve/252/51131419.png
1938	Stand Up to Cancer	http://www.last.fm/music/Stand+Up+to+Cancer	http://userserve-ak.last.fm/serve/252/11233471.jpg
1939	Ana Carolina; Seu Jorge	http://www.last.fm/music/Ana%2BCarolina%253B%2BSeu%2BJorge	http://userserve-ak.last.fm/serve/252/29568179.jpg
1940	Teyana Taylor	http://www.last.fm/music/Teyana+Taylor	http://userserve-ak.last.fm/serve/252/42700933.png
1941	Gnarls Barkley	http://www.last.fm/music/Gnarls+Barkley	http://userserve-ak.last.fm/serve/252/4230752.jpg
1942	Guru Josh Project	http://www.last.fm/music/Guru+Josh+Project	http://userserve-ak.last.fm/serve/252/49413149.png
1943	Flying Lotus	http://www.last.fm/music/Flying+Lotus	http://userserve-ak.last.fm/serve/252/8144147.jpg
1944	The Mountain Goats	http://www.last.fm/music/The+Mountain+Goats	http://userserve-ak.last.fm/serve/252/250.jpg
1945	Daedelus	http://www.last.fm/music/Daedelus	http://userserve-ak.last.fm/serve/252/15953121.jpg
1946	Madlib	http://www.last.fm/music/Madlib	http://userserve-ak.last.fm/serve/252/9613691.jpg
1947	Neutral Milk Hotel	http://www.last.fm/music/Neutral+Milk+Hotel	http://userserve-ak.last.fm/serve/252/2727.jpg
1948	Quasimoto	http://www.last.fm/music/Quasimoto	http://userserve-ak.last.fm/serve/252/23476087.jpg
1949	Okkervil River	http://www.last.fm/music/Okkervil+River	http://userserve-ak.last.fm/serve/252/12378923.jpg
1950	Madvillain	http://www.last.fm/music/Madvillain	http://userserve-ak.last.fm/serve/252/19668047.jpg
1951	Pomegranates	http://www.last.fm/music/Pomegranates	http://userserve-ak.last.fm/serve/252/53187247.jpg
1952	Raekwon	http://www.last.fm/music/Raekwon	http://userserve-ak.last.fm/serve/252/40242303.png
1953	Onra	http://www.last.fm/music/Onra	http://userserve-ak.last.fm/serve/252/50311455.jpg
1954	Yeasayer	http://www.last.fm/music/Yeasayer	http://userserve-ak.last.fm/serve/252/41083889.png
1955	BLK JKS	http://www.last.fm/music/BLK+JKS	http://userserve-ak.last.fm/serve/252/35632393.jpg
1956	Mount Kimbie	http://www.last.fm/music/Mount+Kimbie	http://userserve-ak.last.fm/serve/252/59965839.jpg
1957	Pavement	http://www.last.fm/music/Pavement	http://userserve-ak.last.fm/serve/252/55909211.png
1958	The Flaming Lips	http://www.last.fm/music/The+Flaming+Lips	http://userserve-ak.last.fm/serve/252/5923439.jpg
1959	Blu & Exile	http://www.last.fm/music/Blu%2B%2526%2BExile	http://userserve-ak.last.fm/serve/252/45644291.png
1960	Lightspeed Champion	http://www.last.fm/music/Lightspeed+Champion	http://userserve-ak.last.fm/serve/252/215444.jpg
1961	Actress	http://www.last.fm/music/Actress	http://userserve-ak.last.fm/serve/252/42642761.png
1962	King Geedorah	http://www.last.fm/music/King+Geedorah	http://userserve-ak.last.fm/serve/252/52019349.jpg
1963	MF DOOM	http://www.last.fm/music/MF+DOOM	http://userserve-ak.last.fm/serve/252/198289.jpg
1964	Deerhunter	http://www.last.fm/music/Deerhunter	http://userserve-ak.last.fm/serve/252/52001645.jpg
1965	Four Tet	http://www.last.fm/music/Four+Tet	http://userserve-ak.last.fm/serve/252/52097589.jpg
1966	Someone Still Loves You Boris Yeltsin	http://www.last.fm/music/Someone+Still+Loves+You+Boris+Yeltsin	http://userserve-ak.last.fm/serve/252/49302777.jpg
1967	Guilty Simpson	http://www.last.fm/music/Guilty+Simpson	http://userserve-ak.last.fm/serve/252/47208783.jpg
1968	Baaba Maal & Mansour Seck	http://www.last.fm/music/Baaba%2BMaal%2B%2526%2BMansour%2BSeck	http://userserve-ak.last.fm/serve/252/5290531.jpg
1969	Prefuse 73	http://www.last.fm/music/Prefuse+73	http://userserve-ak.last.fm/serve/252/33236975.png
1970	The Avalanches	http://www.last.fm/music/The+Avalanches	http://userserve-ak.last.fm/serve/252/207506.jpg
1971	Laura Marling	http://www.last.fm/music/Laura+Marling	http://userserve-ak.last.fm/serve/252/60875457.png
1972	K'naan	http://www.last.fm/music/K%27naan	http://userserve-ak.last.fm/serve/252/22838769.jpg
1973	Aloe Blacc	http://www.last.fm/music/Aloe+Blacc	http://userserve-ak.last.fm/serve/252/23225409.jpg
1974	Rage Against the Machine	http://www.last.fm/music/Rage+Against+the+Machine	http://userserve-ak.last.fm/serve/252/380903.jpg
1975	O.S.T.R.	http://www.last.fm/music/O.S.T.R.	http://userserve-ak.last.fm/serve/252/5118511.jpg
1976	The Black Keys	http://www.last.fm/music/The+Black+Keys	http://userserve-ak.last.fm/serve/252/51463261.jpg
1977	The Raconteurs	http://www.last.fm/music/The+Raconteurs	http://userserve-ak.last.fm/serve/252/5514986.jpg
1978	Cool Kids of Death	http://www.last.fm/music/Cool+Kids+of+Death	http://userserve-ak.last.fm/serve/252/4898.jpg
1979	Cypress Hill	http://www.last.fm/music/Cypress+Hill	http://userserve-ak.last.fm/serve/252/40142925.png
1980	Czesław Śpiewa	http://www.last.fm/music/Czes%C5%82aw+%C5%9Apiewa	http://userserve-ak.last.fm/serve/252/56497301.png
1981	Kult	http://www.last.fm/music/Kult	http://userserve-ak.last.fm/serve/252/5242661.jpg
1982	Muchy	http://www.last.fm/music/Muchy	http://userserve-ak.last.fm/serve/252/42986369.png
1983	The Knife	http://www.last.fm/music/The+Knife	http://userserve-ak.last.fm/serve/252/43463431.png
1984	Pidżama Porno	http://www.last.fm/music/Pid%C5%BCama+Porno	http://userserve-ak.last.fm/serve/252/46154339.jpg
1985	Chris Cornell	http://www.last.fm/music/Chris+Cornell	http://userserve-ak.last.fm/serve/252/8513019.jpg
1986	Metronomy	http://www.last.fm/music/Metronomy	http://userserve-ak.last.fm/serve/252/54917963.png
1987	Dick4Dick	http://www.last.fm/music/Dick4Dick	http://userserve-ak.last.fm/serve/252/18464229.jpg
1988	The Subways	http://www.last.fm/music/The+Subways	http://userserve-ak.last.fm/serve/252/13357651.jpg
1989	Paktofonika	http://www.last.fm/music/Paktofonika	http://userserve-ak.last.fm/serve/252/85662.jpg
1990	Fever Ray	http://www.last.fm/music/Fever+Ray	http://userserve-ak.last.fm/serve/252/37542119.png
1991	The Von Bondies	http://www.last.fm/music/The+Von+Bondies	http://userserve-ak.last.fm/serve/252/5750717.jpg
1992	King Diamond	http://www.last.fm/music/King+Diamond	http://userserve-ak.last.fm/serve/252/395015.jpg
1993	Falconer	http://www.last.fm/music/Falconer	http://userserve-ak.last.fm/serve/252/6321.jpg
1994	Devin Townsend	http://www.last.fm/music/Devin+Townsend	http://userserve-ak.last.fm/serve/252/60982003.jpg
1995	Vanden Plas	http://www.last.fm/music/Vanden+Plas	http://userserve-ak.last.fm/serve/252/153902.jpg
1996	Allen/Lande	http://www.last.fm/music/Allen%252FLande	http://userserve-ak.last.fm/serve/252/42330123.jpg
1997	Dragonland	http://www.last.fm/music/Dragonland	http://userserve-ak.last.fm/serve/252/515795.jpg
1998	Liquid Tension Experiment	http://www.last.fm/music/Liquid+Tension+Experiment	http://userserve-ak.last.fm/serve/252/51931491.png
1999	Stemage	http://www.last.fm/music/Stemage	http://userserve-ak.last.fm/serve/252/57961699.jpg
2000	いきものがかり	http://www.last.fm/music/%E3%81%84%E3%81%8D%E3%82%82%E3%81%AE%E3%81%8C%E3%81%8B%E3%82%8A	http://userserve-ak.last.fm/serve/252/45977659.png
2001	Al Di Meola	http://www.last.fm/music/Al+Di+Meola	http://userserve-ak.last.fm/serve/252/34130189.jpg
2002	John Petrucci	http://www.last.fm/music/John+Petrucci	http://userserve-ak.last.fm/serve/252/3913961.jpg
2003	Spock's Beard	http://www.last.fm/music/Spock%27s+Beard	http://userserve-ak.last.fm/serve/252/430197.jpg
2004	Jorn	http://www.last.fm/music/Jorn	http://userserve-ak.last.fm/serve/252/4945503.jpg
2005	Shadow Gallery	http://www.last.fm/music/Shadow+Gallery	http://userserve-ak.last.fm/serve/252/193404.jpg
2006	Pain of Salvation	http://www.last.fm/music/Pain+of+Salvation	http://userserve-ak.last.fm/serve/252/53572699.png
2007	Random	http://www.last.fm/music/Random	http://userserve-ak.last.fm/serve/252/5308391.jpg
2008	Don Ross	http://www.last.fm/music/Don+Ross	http://userserve-ak.last.fm/serve/252/122043.jpg
2009	DragonForce	http://www.last.fm/music/DragonForce	http://userserve-ak.last.fm/serve/252/59545409.jpg
2010	Russell Allen	http://www.last.fm/music/Russell+Allen	http://userserve-ak.last.fm/serve/252/130516.jpg
2011	Rampkorv	http://www.last.fm/music/Rampkorv	http://userserve-ak.last.fm/serve/252/360303.jpg
2012	key	http://www.last.fm/music/key	http://userserve-ak.last.fm/serve/252/59003911.jpg
2013	Blue Öyster Cult	http://www.last.fm/music/Blue+%C3%96yster+Cult	http://userserve-ak.last.fm/serve/252/51996313.png
[truncated: 15,633 more rows]
