# Supplementary material for: A social recommendation model based on adaptive residual graph convolution networks
Source: PeerJ Comput Sci. 2025 Jul 16;11:e3010. doi: 10.7717/peerj-cs.3010 (PMC12453798; doi:10.7717/peerj-cs.3010)
Supplement: Supplemental Information 1 [file peerj-cs-11-3010-s001.zip › SocialGCNRI-master/data/raw/lastfm/tags.dat]

tagID	tagValue
1	metal
2	alternative metal
3	goth rock
4	black metal
5	death metal
6	industrial metal
7	gothic metal
8	terror ebm
9	electro-industrial
10	harsh ebm
11	post black metal
12	aggrotech
13	chillout
14	ambient
15	downtempo
16	new wave
17	synth pop
18	electronic
19	80's
20	lounge
21	trip-hop
22	acid jazz
23	new age
24	pop
25	80s
26	atmospheric
27	ethereal
28	deutsch
29	schlager
30	german
31	hi-nrg
32	avant-garde
33	experimental
34	minimal
35	cyberpunk
36	club house
37	groove
38	cafe del mar
39	dance
40	gregorian chant
41	female vovalists
42	synth-pop
43	classic 80s
44	glitch
45	u-cover
46	melancholy
47	idm
48	vu-us
49	female vocalist
50	modern classical
51	clicks and cuts
52	databloem
53	field recording
54	october man recordings
55	greece
56	melancholic
57	clicks'n'cuts
58	halbischt
59	drone
60	melodramatic popular song minimal
61	industrial
62	trip hop
63	basses frequences
64	mille plateaux
65	folktronica
66	abstract
67	noise
68	glitch hop
69	dub
70	dubstep
71	hiphop
72	hard rock
73	rock
74	synthpop
75	psychedelic rock
76	progressive metal
77	ambient rock
78	alternative rock
79	alternative
80	glam rock
81	indie
82	doom metal
83	jazz
84	indie rock
85	funk
86	ebm
87	post-rock
88	psychedelic
89	symphonic metal
90	trance
91	thrash metal
92	dope
93	israeli
94	winter
95	autumn
96	spring
97	want
98	summer
99	sunshine
100	hip hop under
101	raptuga
102	hip-hop
103	rap
104	chill out
105	house
106	taraxinha
107	kizomba
108	rock and roll
109	pop rock
110	kizomba zouk
111	70 hits
112	underground hip hp
113	hip hop angolano
114	luso hip hop
115	french rap
116	jam
117	kwasa
118	semba
119	angola
120	world music
121	uk
122	old school
123	new york
124	pop dance
125	manguraunderground
126	zouk
127	seen live
128	hit
129	music idol
130	female vocalists
131	girl groups
132	girls
133	deutschsprachig
134	singer-songwriter
135	german artists
136	bundesvision song contest 2006
137	specials to 3mmey
138	hard rock - metal
139	j-rock
140	j-pop
141	visual kei
142	electronic - trance - psytrance
143	classical - pop
144	arabic
145	kpop
146	jaebeom
147	top
148	gd
149	g-dragon
150	2pm
151	wonder girls
152	jyp
153	junsu
154	2am
155	park jaebum
156	park jaebeom
157	jaebum
158	jaywalkers
159	anime
160	noise rock
161	kim jong kook
162	soya
163	niece
164	k-pop
165	good music
166	death cab for cutie
167	rnb
168	teen rock
169	pop punk
170	grunge
171	my fav punk band
172	so cool
173	lyceum
174	belarussian pop
175	belarussian rnb
176	emo
177	nu metal
178	screamo
179	gothic
180	post-hardcore
181	punk
182	punk rock
183	christian rock
184	soundtrack
185	acoustic
186	emocore
187	electronica
188	polish
189	industrial rock
190	gothic rock
191	instrumental
192	classic rock
193	country
194	hardcore
195	british
196	polish rock
197	gangsta rap
198	rapcore
199	electropop
200	hot
201	guilty pleasures
202	electro pop
203	disco
204	fierce
205	urban pop
206	<3
207	want to see live
208	diva
209	legend
210	00s
211	thats hot
212	criminal
213	beautiful
214	big voice
215	icon
216	american
217	untalented
218	slut
219	whore
220	fake boobs
221	the hills
222	people who have no talent
223	umtalented
224	bad
225	money
226	california
227	comedy
228	catchy
229	epic
230	love it
231	ballad
232	addictive
233	dark
234	amazing
235	dancepop
236	the fame monster
237	#1
238	sexy
239	spanish new wave
240	80s pop espanol
241	spanish pop
242	power pop
243	spanish rock
244	spanish pop-rock
245	garage
246	pop espanol
247	60s
248	garage revival
249	garage rock
250	60s psychedelic
251	swing
252	mod
253	rockabilly
254	freakbeat
255	rock espanol
256	retro swing
257	swing revival
258	neo swing
259	psychobilly
260	grave stompers
261	punkabilly
262	50s rock revival
263	80s garage
264	90s pop espanol
265	ska
266	psychedelic garage
267	psychedelic garage revival
268	surf
269	techno pop
270	spanish rockabilly
271	60s garage
272	garage surf
273	ska revival
274	surf revival
275	post-punk
276	instro rock
277	mod revival
278	rock urbano
279	ska punk
280	rad
281	grind
282	spacy
283	raw
284	1st take
285	awesome
286	pretty
287	lovely
288	beatsy
289	hot guitar
290	lesser known yet streamable artists
291	greek
292	folk
293	cypriot
294	greek pop
295	greek rock
296	indie pop
297	pop-rock
298	greek alternative
299	world
300	greek hip-hop
301	eurovision
302	ethnic
303	x factor
304	hip hop
305	pop-folk
306	male vocalists
307	pop folk
308	latin
309	electro
310	modern folk
311	reggae
312	greek folk
313	laiko
314	greek rap
315	asian
316	entexno
317	south pacific
318	traditional
319	spanish
320	chilean
321	french
322	pacific
323	hood
324	lady
325	ft
326	wale
327	progressive trance
328	psycho
329	slayer
330	death
331	pain
332	atheist
334	palestine
335	pestilence
341	noize
342	idmbient
343	crust
344	witch house
345	russian
346	female
347	gay
348	gay icons
349	teen pop
350	gay icon
351	europop
352	90s
353	girl
354	fun
355	female pop
356	latin pop
357	dance pop
358	queen of pop
359	top artists
360	australian
361	radio crazy
362	toxic
363	brit pop
364	favorites
365	pwl
366	kylie minogue
367	my favorite music
368	mexican
369	kylie
370	favorite
371	r and b
372	best of pop
373	i luv this
374	ateens
375	russian metalcore
376	metalcore
377	nintendo-core
378	deathcore
379	bosnian thrashcore
380	metal core
381	thrashcore
382	female melodic death metal
383	modern melodic metal
384	modern melodic death metal
385	melodic death metal
386	heavy metal
387	progressive rock
388	brit rock
389	britpop
390	indsutrial
391	shoegaze
392	death rock
393	dream pop
394	proto-punk
395	new romantic
396	electroclash
397	alterntative rock
398	alternative pop
399	popstars
400	talent
401	king of pop
402	the king of pop
403	michael-jackson-the-king-of-pop
404	girlgroup
405	disney
406	brazil
407	genial
408	female vocals
409	guitar virtuoso
410	albums i own
411	andre matos
412	best band ever
413	great singer
414	melodic metal
415	nwobhm
416	tr00
417	rock opera
418	iron maiden cover
419	metal god
420	sao paulo
421	best singer ever
422	male vocals
423	helloween
424	progressive
425	pastel
426	depressive
427	hangar
428	jau
429	babi fernandes nadaleto
430	heavy rock
431	hugo mariutti
432	brazilian
433	nightwish cover
434	adrian dragassakis
435	breyla iv
436	angra
437	rafael bittencourt
438	animal
439	fodinha
440	clasical
441	industrail rock
442	sludge
443	new ag
444	progessive metal
445	blues rock
446	grunge rock
447	favourites
448	my favourite songs
449	solar stone
450	underworld
451	sophie ellis-bextor
452	plaid
453	adymus
454	dj tony venilman
455	guru josh project
456	wolfgang gartner
457	dj disciple
458	dj eco
459	danjo
460	rozza
461	dj walus
462	the touch
463	nate wollman
464	eliess
465	amntqnn onratob
466	david amo
467	dj antonio
468	art meson
469	dan stone
470	kurd maverick
471	andrew wooden
472	spirit catcher
473	that mucho
474	ernesto vs bastian
475	anjunabeats
476	julien creance
477	silent intensity
478	transa
479	radio romania
480	radio
481	usa
482	sasha
483	party
484	rick astley
485	thomas newman
486	smile
487	poison
488	runner runner
489	taylor momsen
490	all time low
491	nothing personal
492	kesha
493	glee
494	synth
495	synth wave
496	80s awesome
497	80s party
498	i love 80s
499	melodic
500	brilliant
501	pet shop boys
502	back to the 80s
503	live
504	classic synthpop
505	80s pop
506	i love 90s
507	10s
508	love
509	dance-pop
510	80s new wave
511	english
512	romantic
513	nostalgic
514	depeche mode
515	best of 80s
516	i love disco diamonds
517	80s dance
518	hungarian
519	eighties
520	romance
521	italo disco
522	remix album
523	nordic
524	great
525	genious
526	piano
527	classic
528	folk rock
529	contemporany
530	chile
531	guitar hero
532	too slow amarok
533	renaissance
534	impressionist
535	baroque
536	minimalista
537	neofolk
538	japan 80s
539	strings - organs rubber wind
540	djent
541	japanese
542	avant-garde metal
543	stoner rock
544	composers
545	classical
546	jazz fusion
547	fusion
548	c
549	hardrock
550	black music 4 black ppl listened 2 by white hipsters
551	lastfm hipster artists
552	weeabo
553	wigger
554	lastfm elitist repellent
555	industrial pop
556	musique concrete
557	easy listening
558	masturbation
559	pretentious crap
560	best albums
561	ep
562	futuremelon
563	terrorbanana
564	psytrance
565	dark electro
566	goffpop
567	rave
568	goa
569	germany
570	techno
571	dark techno
572	helltrance
573	vampirepop
574	dark ambient
575	darkwave
576	alpha quadrant
577	industrial techno
578	ambient industrial
579	intelligent electro
580	industrial dance
581	boring
582	goff
583	pissbass
584	new kid on the block
585	darktechno
586	science fiction
587	darktrance
588	psychedelic trance
589	star trek
590	electrowave
591	borg
592	techtrance
593	dark electronic
594	old shit
595	war
596	tech-trance
597	combichrist
598	portion control
599	cyber
600	futurepop
601	swedish
602	futurepop anthem
603	hardstyle
604	norwegian
605	gabber
606	multiple artists
607	dutch
608	italian
609	hard trance
610	childhood
611	canadian
612	deathrock
613	powernoise
614	belgian
615	power metal
616	technical thrash metal
617	speed metal
618	on frozen fields
619	groove metal
620	war metal
621	battle metal
622	best of the best
623	depression
624	electro house
625	soul
626	drum and bass
627	podcast
628	wtf
629	disappointment
630	timbaland killed my carrer
631	minimalist
632	rihanna
633	miley cyrus
634	americans
635	shakira
636	britney spears
637	tecno
638	r&b
639	queen
640	urban
641	top 40
642	guilty pleasure
643	teen
644	tech
645	era
646	ass
647	00
648	thalia
649	sex symbol
650	jlo
651	pop teen
652	rap reggae
653	camp rock
654	ashley tisdale
655	selena gomez in the scene
656	jeffree star
657	katy perry
658	lady gaga
659	mi delirio
660	woman
661	ballads
662	perfect
663	riri
664	christina aguilera
665	xtina
666	not myself tonight
667	bionic
668	copa
669	xtina love
670	girl power
671	why on earth is this just a bonus track
672	raining men
673	supersonic
674	rated r
675	te amo
676	sweet dreams
677	3oh3
678	bestrihanna
679	gggb
680	favoritesong
681	good girl gone bad
682	tip pon toe
683	country pop
684	punk pop
685	nickelodeon
686	idol
687	abba
688	rainha do pop
689	madonna
690	swedish pop
691	favorite by this group
692	melhor cantora europeia de todos os tempos
693	mpb
694	ana carolina
695	oldies
696	1970s
697	best of all
698	love song
699	trilha sonora
700	60's
701	beyonce
702	smooth
703	fucking sexy
704	ackles
705	f-u-c-k me
706	2008
707	brasileira
708	get stupid
709	1982
710	the best of madonna
711	1978
712	gospel
713	best song ever
714	sweden
715	roxette
716	joyride
717	scandinavian
718	christmas songs
719	gossip girl
720	salsa
721	trumpet
722	colombia
723	reggaeton
724	happy
725	vivaldi
726	salsa romantica
727	vocal
728	rock en espanol
729	concerto
730	love at first listen
731	barroco
732	antonio vivaldi
733	barroco favorito
734	latino
735	70s
736	dance rock
737	great lyrics
738	nu-metal
739	swedish metal
740	brutal deathgrind
741	grindcore
742	brutal death metal
743	technical death metal
744	death metalcore
745	brutal deathcore
746	progressivo
747	christian metalcore
748	jpdm
749	deathgrind
750	post hardcore
751	russian death metal
752	bree bree
753	goregrind
754	vocalist
755	bay area
756	southern rap
757	indie folk
758	instrumental hip-hop
759	acoustic music
760	rock in rool
761	pop metal
762	not emo
763	andy six
764	post-hadcore
765	lady gaga play day
766	holiday soundtrack
767	unreleased
768	stand out be proud
769	demi lovato
770	my childhood
771	underrated
772	one of her best songs
773	her best
774	amazing voice
775	elvis presley
776	gross meaning but good song
777	why on earth wasnt this released
778	party time
779	vanessa hudgens
780	legends
781	2010
782	one of my favorites
783	hilarious
784	american idol
785	never gets old
786	celebrities who one day im determined to meet
787	nick
788	wishlist
789	2010s
790	soundrack of my life
791	taylor swift
792	1980s
793	fucking awesome
794	play this loud enough to raise the dead
795	haunting
796	music for tossing furniture around
797	masterpiece
798	unforgettable
799	genius
800	cello metal
801	hypnotic
802	take your shirt off and dance to it
803	apocalyptic
804	so sad yet so beautiful
805	i think trent reznor is superior to god
806	soundtrack of my dreams
807	helplessly singing along
808	beautifully depressing
809	great cover
810	attitude
811	peaceful
812	great b-side
813	songs you must hear before you die
814	perfection
815	my face is completely rocked off
816	fucking beautiful
817	mega awesome sweet fuckin hyperpowerful riff
818	greatest rock anthems
819	my music pillow
820	chen-
821	post rock
822	basque
823	brasil
824	mellow
825	relaxing
826	chill
827	medieval
828	finnish
829	blues
830	guitar
831	the best
832	music to cry
833	energy
834	ukrainian
835	nostalgia
836	dreamy
837	sad and slow
838	amazing vocal
839	sad
840	perfect lyrics
841	absolutely genius
842	piano rock
843	rock ballad
844	sensual
845	meditative
846	placebo
847	female vocal
848	hair metal
849	riot grrrl
850	cover
851	rock catala
852	christian metal
853	celtic
854	spiritual
855	new rave
856	mixmaster supreme
857	disco classic
858	smooth groove
859	damn boy
860	glorious gospel
861	deep house mixes
862	90s jam
863	forgotten 80s jam
864	loleeta
865	memphis soul
866	miss grace jones
867	grace
868	loleatta
869	drum 'n' bass
870	dnb
871	hot enough to sweat out your press n curl
872	quiet storm
873	70s jazz
874	luther vandross
875	beautifully sad love song
876	beautifully sad song
877	vocal classic
878	david at his finest
879	oh so beautiful
880	fonky fresh jam
881	undulating
882	slinky
883	philly soul
884	still a jam
885	fav songs
886	albums i have on mp3
887	new wave songs
888	new wave albums
889	fav artists
890	albums i have on vinyl
891	synthpop songs
892	1982 songs
893	fav albums
894	synthpop albums
895	british artists
896	1981 songs
897	new wave artists
898	albums i have on cd
899	1983 songs
900	new romantic songs
901	1984 songs
902	1979 songs
903	1984 albums
904	debut albums
905	1983 albums
906	3 star albums
907	synthpop artists
908	1980 songs
909	1982 albums
910	4 star albums
911	electronic albums
912	1981 albums
913	1980 albums
914	1986 albums
915	1985 albums
916	1985 songs
917	electronic songs
918	american artists
919	b-sides
920	alternative albums
921	1979 albums
922	instrumentals
923	1986 songs
924	1987 albums
925	2 star albums
926	1988 albums
927	5 star albums
928	post-punk songs
929	new romantic albums
930	disappointing albums
931	rock albums
932	1978 albums
933	pure aural sex
934	songs to listen to on a sunny day
935	lo-fi
936	mariah carey
937	leona lewis
938	run the world
939	weirdo music
940	clocks
941	arjen anthony lucassen
942	space metal
943	metroid
944	game
945	my other car is a cdr
946	lisp
947	pirate metal
948	alliterative
949	duke nukem
950	epic song
951	sicp
952	neo-classical metal
953	june
954	best albums of 2010
955	favourite
956	the beowulfs choice
957	scholes song
958	the pedofinder general
959	po-kraftwerkski
960	my pleasuredome
961	zadrotstvo
962	my fav fun
963	touching song
964	ogonj
965	absolute disco
966	oni pout
967	ohm sweet ohm
968	nejlepsi
969	po-andoneovski
970	hellish song
971	polotenchik poet
972	my choice
973	my fav voice
974	tango
975	my calm
976	true synthpop
977	classical crossover
978	opera
979	andrew lloyd webber
980	tenor
981	mezzo-soprano
982	pop opera
983	soprano
984	baritone
985	popera
986	alessandro safina
987	caruso
988	the phantom of the opera
989	duet
990	turandot
991	musical
992	adagio
993	phantom of the opera
994	foll
995	mepoupe
996	korean
997	pure love
998	somebody told me
999	alternatif
1000	anglais
1001	darkstep
1002	darkside
1003	hardstep
1004	belarus
1005	death-metal
1006	mathcore
1007	g-funk
1008	bandana music
1009	westcoast
1010	g-funk francais
1011	bay rap
1012	chicano rap
1013	laglak
1014	gangsta rnb
1015	pimp rap
1016	jazz rock
1017	math rock
1018	jazzcore
1019	jazz core
1020	indie jazz dance math rock
1021	aysel gurel
1022	onno tunc
1023	1992
1024	1988
1025	1990
1026	1994
1027	sezen aksu
1028	1987
1029	1993
1030	1986
1031	1984
1032	1991
1033	garo mafyan
1034	atilla ozdemiroglu
1035	1989
1036	perdesiz gitar
1037	banu kirbag
1038	1999
1039	1997
1040	1996
1041	2005
1042	1985
1043	arabesk
1044	1995
1045	1983
1046	1998
1047	erkan ogur
1048	1981
1049	gundogarken
1050	bir yaz daha bitiyor
1051	istanbul
1052	baha boduroglu
1053	turk sanat muzigi
1054	mozaik
1055	cook alametler belirdi
1056	nur yoldas
1057	parios
1058	flamenco jazz
1059	modern klasik
1060	ezginin gunlugu
1061	yildirim turker
1062	oludeniz
1063	tanju duru
1064	selmi andak
1065	sn
1066	1979
1067	vedat sakman
1068	arto tuncboyaciyan
1069	kivanc k
1070	1980
1071	rock 'n' roll
1072	backstage rock shop artist
1073	loistavuus
1074	rhythm and blues
1075	scandinavian action rock
1076	rock n roll
1077	rock'n roll
1078	seattle sound
1079	trancecore
1080	mexico
1081	favourite albums
1082	gader
1083	dirty south
1084	2006
1085	2002
1086	female voices
1087	justin timberlake
1088	jessica simpson
1089	songwriter
1090	2000
1091	inspirational
1092	jacksons
1093	fmera album
1094	best song in the world
1095	lofi
1096	chill zone
1097	covers
1098	miserable
1099	christmas blend
1100	rain
1101	morning
1102	duets
1103	industri
1104	steve albini
1105	steve abini
1106	no wave
1107	avant garde
1108	marathon
1109	beer
1110	touhou
1111	hai
1112	susu
1113	utage
1114	peppy
1115	video
1116	nico
1117	iosys
1118	osu
1119	ievan polka
1120	ryusueigun
1121	can
1122	you
1123	just
1124	gaga
1125	parody
1126	power
1127	polka
1128	spice girls
1129	backstreet
1130	hair
1131	afro
1132	parappa
1133	cut
1134	trim
1135	flave
1136	bass
1137	hoppar
1138	mafia
1139	superhit
1140	masz do cholery
1141	musicals
1143	ross
1150	damon albarn
1151	drone doom
1152	alternativemetal
1153	hott
1154	sufoco
1155	80's music
1156	big fun
1157	big hair
1158	supercool
1159	deep
1160	classic pop
1161	heavy funk
1162	tecno comedy
1163	80z pop
1164	tragically-80s
1165	popdance
1166	hillarious
1167	hot track
1168	funny scottish bastard
1169	sexy song
1170	positive
1171	beautiful sounds
1172	dance funk
1173	gorgeous boys
1174	gorgeous soul
1175	dancerock
1176	mosh song
1177	hot voice
1178	fun-dance-song
1179	great love song
1180	popfun
1181	australian rock
1182	genius at work - brilliant song
1183	aussie pop dance band
1184	80z rock
1185	eerily beautiful
1186	poprock
1187	hotttttttt
1188	brilliant live rock band
1189	aweosme rock
1190	british tosser
1191	ahhhhhhhhh
1192	australian pop rock at its best
1193	timeless rock
1194	eargasm x 100000
1195	lush
1196	wow
1197	exclamation mark
1198	dreampop
1199	cheese on toast
1200	samey
1201	just a little bit sexy
1202	wooooooaaaaahh
1203	jewish folk alternative rap
1204	hilary duff
1205	featuring
1206	slash
1207	fergie
1208	8-bit
1209	overrated
1210	southern rock
1211	synth indie rock
1212	favourite artists
1213	simple but awesome
1214	i love this fucking song
1215	so catchy i might explode
1216	depeche mode covers
1217	if it were a cake i could eat it
1218	best of 2008
1219	jrock
1220	j-metal
1221	japanese hip-hop
1222	hardcore punk
1223	marisa mix
1224	ben folds
1225	tom waits
1226	1973
1227	4/4
1228	guitar solo
1229	brawler
1230	bluesy
1231	loneliness
1232	green day
1233	the weakerthans
1234	the roots
1235	regina spektor
1236	1970
1237	2009
1238	2007
1239	horns
1240	2004
1241	iron & wine
1242	cake
1243	randy newman
1244	growing up
1245	alternative music
1246	alternatif muzik
1247	rock gaucho
1248	rio grande do sul
1249	powerpop
1250	rock porto alegre
1251	italian pop
1252	christian
1253	road movie
1254	disney on ice
1255	hal
1256	instructive
1257	audio book
1258	propaganda
1259	core
1260	school
1261	etheral
1262	chipgaze
1263	experimental metal
1264	breakcore
1265	speedcore
1266	chiptune
1267	raggacore
1268	jungle
1269	8bit
1270	terror
1271	8 bit
1272	latvian
1273	breakbeat
1274	hardcore techno
1275	south park
1276	cartman
1277	dominican republic
1278	crossover
1279	old school death metal
1280	ambient black metal
1281	funeral doom metal
1282	funeral doom
1283	death/black metal
1284	sleaze rock
1285	glam-sleaze rock
1286	glam metal
1287	rock 80s
1288	street punk
1289	chaos punk
1290	sleaze
1291	performer
1292	best seller
1293	entertainer
1294	pop icon
1295	pop queen
1296	superstar
1297	grammy winner
1298	recordwoman
1299	very very guilty pleasure
1300	britney fan
1301	heartbreaker
1302	composer
1303	mtv
1304	unreal
1305	ost
1306	record
1307	bleach
1308	star
1309	tears
1310	big bang
1311	living legend
1312	unusual you like
1313	blackout
1314	truth
1315	bleachaddict
1316	jpop
1317	emotion
1318	transcendant
1319	pop princess
1320	amazing fans
1321	best song
1322	post-metal
1323	grime
1324	artcore
1325	jumpstyle
1326	unique song
1327	war is like music
1328	dub dos brother
1329	fucking awensome
1330	pink floyd
1331	guns n roses
1332	fucking cool
1333	american blues artist group
1334	ameribluesscene
1335	blueartistgroup
1336	american blues scene
1337	guitar karlsruhe
1338	allboutguitar
1339	seattle
1340	blues music
1341	red shoe diaries
1342	brent david fraser
1343	fame la
1344	harmonica blues
1345	dudley taft
1346	german blues lovers
1347	excellence
1348	great song
1349	great intro here nice chill beat with uptempo feel as well
1350	one of the illest groups dah shinin is a must get top 3 album ever
1351	vocal trance
1352	love songs
1353	scottish
1354	soft rock
1355	christmas
1356	50s
1357	eurodance
1358	post-grunge
1359	modern metal
1360	german metal
1361	industrial death metal
1362	stoner metal
1363	sludge metal
1364	bulgarian
1365	female fronted metal
1366	freestyle
1367	shred
1368	funny
1369	radio show
1370	advice
1371	talk show
1372	folk metal
1373	viking metal
1374	wolf metal
1375	carrie underwood
1376	my fav girls
1377	country divas
1378	best of 2009
1379	the best of pop
1380	female country
1381	carrie underwood favourite
1382	soundtrack of my life
1383	sex pop
1384	adam lambert
1385	lil wayne
1386	country favorites
1387	country rock
1388	my favorite artists
1389	female singers
1390	best albums of 2009
1391	country albums to check out
1392	eminem
1393	linda perry
1394	im ok
1395	kelly clarkson
1396	already gone
1397	pop rock nacional
1398	philadelphia
1399	country dobro americana dylan humor parody satire funny zappa
1400	fiscal crisis
1401	relevant now
1402	acme of western civilization
1403	fingerpicking
1404	tromboners
1405	godlike
1406	eceletic
1407	philadelphia philly funny quirky
1408	phildelphia
1409	ents
1410	west philly
1411	fugs
1412	upper darby
1413	trees
1414	talking heads
1415	weed
1416	devo
1417	phish
1418	marijuana
1419	zappa
1420	philly
1421	420
1422	trippy
1423	humor
1424	drugs
1425	prog
1426	quirky
1427	aufdiefresse
1428	urz
1429	family guy
1430	big beat
1431	aggressive
1432	humour
1433	love metal
1434	the beatles
1435	fevereirooooo lol
1436	music faz lembrar a a nani num sei pq mais eu lembro
1437	music gay :d
1438	music ki me faz lembrar meu amor s2
1439	digimon xd lol
1440	music lembra quando eu thava 7 serie lol
1441	lol music boa de mais da conta
1442	rock ballads
1443	finnish rock
1444	theatrical
1445	emotional
1446	dramatic
1447	remix
1448	educational music
1449	kindie
1450	childrens music
1451	prog-rock
1452	coffeehouse
1453	beatles influenced
1454	beck-influenced
1455	dancehall
1456	song for the dumped
1457	chill-out
1458	orchestral pop
1459	horror film music
1460	theatre
1461	movie music
1462	broadway
1463	eerie
1464	amy macdonald
1465	love is weird
1466	can not have the best of me
1467	female vocalits
1468	roots reggae
1469	minimal techno
1470	electrodub
1471	loose
1472	nelly
1473	furtado
1474	axe
1475	forro
1476	whitneyduncan
1477	kelly key
1478	goth
1479	brazilian post-punk
1480	indie funk
1481	dark pop
1482	dark metal
1483	girl band
1484	portuguese
1485	future-pop
1486	french pop
1487	electropunk
1488	synth-rock
1489	fav female singers
1490	fav tracks
1491	fav male singers
1492	relax
1493	good mood
1494	depressing
1495	sex
1496	abre caminhos
1497	minuto de sabedoria
1498	stupid
1499	luz luz luz
1500	worst lyrics ever
1501	turkish delight
1502	language
1503	best version
1504	adoro
1505	preferidas
1506	brasileiro
1507	female singer-songwriters
1508	jack johnson
1512	soundscape
1513	shit
1520	meow
1524	repetitive
1527	drill n bass
1530	breathtaking
1531	trash metal
1532	symphonic black metal
1533	pagan metal
1534	indietronica
1535	rock'n'roll
1536	synthrock
1537	fusion jazz
1538	art rock
1539	melodic hardcore
1540	burnt fur
1541	siouxsie and the banshees
1542	the cure
1543	paradise place
1544	the human league
1545	seconds
1546	ultraviolence
1547	new order
1548	clasica
1549	70
1550	seventies
1551	setenta
1552	setentas
1553	rb
1554	romantica
1555	noruego
1556	nordico
1557	the nordic sound
1558	chilena
1559	illapu
1560	books
1561	folklore
1562	filmmussik
1563	pelicula
1564	spoken
1565	espana
1566	tranquility
1567	trompeta
1568	relajacion
1569	dreaming
1570	israel
1571	jerusalem
1572	la nueva ola chilena
1573	classicalclassic
1574	nueva ola
1575	vieja ola
1576	bavarica
1577	queen of rnb
1578	queen of hip hop
1579	mother monster
1580	sasha fierce
1581	bootylicious
1582	prince of pop
1583	cute smile
1584	gold pants
1585	beautiful eyes
1586	best dancer
1587	curly hair
1588	king of music
1589	love his voice
1590	childhood hero
1591	peter pan
1592	oops she did it again
1593	popular
1594	filipino
1595	champion
1596	singer
1597	folktronic
1598	ellie gouldin
1599	philippines
1600	american band
1601	onerepublic
1602	the fray
1603	philippine
1604	pinoy
1605	woman beater
1606	douchebag
1607	asshole
1608	bizarro
1609	brazilian pop
1610	dragmusic
1611	better than radiohead
1612	eletronic pop
1613	bitch
1614	best remix ever
1615	bewareofthedog
1616	digital hardcore
1617	cyber-punk
1618	techno punk
1619	cyber-grind
1620	faggot
1621	speedgore
1622	lolicore
1623	gabber punk
1624	digital-punk
1625	digital-grindcore
1626	fl band
1627	bossa nova
1628	russian pop
1629	haiti
1630	black music
1631	international singers
1632	mariah
1633	ne-yo
1634	modern country
1635	rem
1636	lady antebellum
1637	beyonce knowles
1638	robbie williams
1639	michael
1640	samba
1641	alternativo
1642	excellent reason for crying
1643	these guys fucking rule
1644	fuck yeah
1645	but the party dont stop
1646	just makes you feel good
1647	for days when i am particularly angry with you
1648	fuck u bitch
1649	songs i can actually listen to on repeat
1650	makes you wanna dance all around your room
1651	boys
1652	we should be together
1653	pop bitch
1654	i was fighting with myself not to listen to it but i lost
1655	bitch song
1656	should have been on the album
1657	make me wanna scream
1658	i wish i could make a video for this
1659	i have a definite favorite part in this song
1660	i can and will listen to this song all day
1661	love him
1662	i hate her but i love the song
1663	for haters
1664	live track
1665	amazing cover
1666	tracks i would put on a movie soundtrack
1667	will you marry me sir
1668	its britney bitch
1669	edward and bella
1670	divorced kids anthem
1671	summer song
1672	i love him
1673	femme fatale
1674	lets make a sandwich
1675	to hear when you wake up
1676	broken family
1677	i could imagine hilary duff doing this song
1678	in the middle of summer
1679	summer night
1680	faves
1681	dark-doom
1682	technical metal
1683	new metal
1684	horrorpunk
1685	batcave
1686	this isnt wild
1687	it just sucks
1688	voodoo
1689	a reason the surfaris should only do instrumental songs
1690	the beach boys are pussies
1691	stop singing dick
1692	spooky funk
1693	mourning for grasshoppers
1694	western deathrock
1695	gothic calliope
1696	poncy goth
1697	music that has made me shout fuck yes
1698	aw man i got the goo goo itch
1699	jagger and bowie boned and you know that bowie was the girl because hes bowie
1700	god damn it on days like this i just have to put bela on loud and shut my eyes until the universe stops
1701	i could tell from the guitar that this is serious rock and roll
1702	ska that isnt for annoying 14-year-olds in orange billabong shirts
1703	welcome to drinkin island
1704	pumpkin fiction
1705	dick fucking dale motherfucker yes
1706	i love men without hats but this album is more like grunge without balls
1707	this singer is way too white to cover cab calloway
1708	i take it back
1709	thailand street punk
1710	one of my first favourite albums from the just-discovering-music-times
1711	horror glam
1712	cartoon metal
1713	monster sleaze
1714	outlaw country
1715	love and death
1716	synthmope
1717	i am going to dig up and be indecent with wendy o
1718	comedy folk goth
1719	old devo
1720	which means way more punk than anyone
1721	dusty dark western gothic rock
1722	hard
1723	ass-kicking southern sleaze
1724	deathglam
1725	cowpunk
1726	go back to kokomo you fucking beach boy assholes
1727	glam
1728	arctic monkeys
1729	deep purple family
1730	save your kisses
1731	crystal kay
1732	taboo
1733	utada
1734	neo-soul
1735	club
1737	krautrock
1738	tribal
1739	beautiful female vocalist
1740	trance metal
1741	vampirefreaks
1742	perfect woman
1743	gothic goddess
1744	worlds most beautiful woman
1745	goddess
1746	christ complex
1747	christian black metal
1748	unblack metal
1749	the speed of awesome
1750	deserve to be more famous but would suck if they became mainstream
1751	greatest band in the universe
1752	dragonball z
1753	cute
1754	male vocalist
1755	youtube
1756	made at home
1757	cartoon
1758	cruj
1759	draco and the malfoys
1760	skinny
1761	cindy lauper
1762	queer
1763	the best place to live
1764	aaron carter
1765	victoria beckham
1766	nick carter
1767	country ladies
1768	australian country
1769	canadian country
1770	texas country
1771	kickass
1772	chilling
1773	absofuckinglutely insane
1774	hatris
1775	so good
1776	incredible
1777	burnap
1778	chocolate
1779	downright beautiful
1780	ear sex
1781	fucking hardcore
1782	demos
1783	singer/songwriter
1788	fresh prince
1789	bus stop
1790	retro
1791	great vocal
1792	awesome album
1793	obama
1794	xmas perfection
1795	californication
1796	smooth jazz
1797	powerful
1798	alkohol
1799	kick-ass
1800	cap
1801	post-dubstep
1802	nnnnnnnnnnnnnnnnnnnnnnnnnnnn
1803	lil b house
1804	thejunner
1805	godmother of soul punk
1806	add
1807	paint
1808	picasso
1809	this is paint
1810	virginal power electronics
1811	enough bbq now your presence is needed in albatross
1812	noise pop
1813	ugh
1814	david cameron
1815	cuntservatives
1816	shih tzu
1817	camera
1818	heat
1819	narrative
1820	hearts
1821	submission
1822	ben
1823	fuck ben
1824	benladen
1825	sex sex sex
1826	sex sex sex sex sex
1827	sex sex sex sex sex sex sex sex sex sex sex sex sex sex sex
1828	sex sex
1829	sex sex sex sex sex sex
1830	sex sex sex sex
1831	uk garage
1832	r and s
1833	ninja tune
1834	nu-jazz
1835	beats
1836	electronic rock
1837	triangle
1842	math metal
1843	russian alternative
1844	mashup
1845	horror punk
1846	chillwave
1847	manchester
1848	my fav
1849	orgasm
1850	roots
1851	steve forrest
1852	groove armada
1853	alt
1854	black light
1855	californian
1856	honky tonk
1857	mgmt
1858	england
1859	post punk
1860	female and male vocalists
1861	album i own
1862	andrew vanwyngarden
1863	ben goldwasser
1864	leave you far behind
1865	my space
1866	boy loves guitar
1867	chills
1868	soul rock
1869	rainy day
1870	funky
1871	favorite country music female
1872	favorite country music group
1873	favorite country music male
1874	powerhouse voice
1875	general hospital
1876	favorite country duo
1877	former lead singer of lonestar
1878	christan
1879	seattle band
1880	one tree hill
1881	broadway wicked
1882	favorite song
1883	soap opera
1884	theme song
1885	little mermaid broadway
1886	fucking amazing
1887	intense
1888	p-funk
1889	progressive death metal
1890	two-tone
1891	brilliance
1892	funk rock
1893	tracks that own
1894	epic metal
1895	current song im learning
1896	jazz funk
1897	black folk metal
1898	best maiden track ever
1899	melodeath
1900	essential version
1901	reminds me of my childhood
1902	interesting
1903	professional
1904	intergalactic space pope
1905	raging
1906	my brain hurts
1907	understandable lack of trousers
1908	grandmaaaaaaaaaa
1909	hail to the king
1910	not nsbm
1911	cool
1912	great voice
1913	troiacore
1914	negativo
1915	anti-school
1916	norwegian ambient
1917	japanese rap
1918	cicciputaiutacitu
1919	artedivinatoria
1920	wanda
1921	eoni
1922	erba gramigna
1923	bestiale
1924	ti devi spaventare
1925	infernale
1926	download required
1927	takes my breath away
1928	music of my childhood
1929	dowloan required
1930	nitin sawhney
1931	voice of italia
1932	poslushat
1933	soft
1934	music icon track
1935	perfect sunday evening
1936	love this track more than anything else
1937	tired of being sexy
1938	sweet pornographic track
1939	dave jumps in crowd background females sing louder
1940	depeche mode live black celebration
1941	twin peaks
1942	twin peaks remix album
1943	poetry
1944	subliminal
1945	cosmogonic
1946	abyss
1947	past tense
1948	freak voice
1949	italodisco
1950	dazs favourites
1951	70's
1952	00's
1953	daz cds
1954	brum
1955	90's
1956	demo
1957	daz reggae
1958	ronnie james dio
1959	lock up the wolves
1960	simon wright
1961	teddy cook
1962	game music
1963	skyroads
1964	bouncy
1965	dance music
1966	all time hit
1967	sing along
1968	male and female
1969	dance 90s
1970	male
1971	euro 90s
1972	dance 00s
1973	house music
1974	euroreggae
1975	90s dance
1976	made in brazil
1977	italodance
1978	ragga
1979	slow
1980	scream along
1981	x-mas
1982	eletronica
1983	manson
1984	marilyn manson
1985	shockrock
1986	progressive deathcore
1987	progressive metalcore
1988	technical metalcore
1989	technical deathcore
1990	mix
1991	svenska
1992	sega
1993	amazing mix
1994	techno-ish
1995	icelandic
1996	ampop
1997	psychedelic-pop
1998	psychedelic-folk
1999	neo-psychedelic
2000	psychedelia
2001	60s-psychedelic
2002	60s-psychedelia
2003	socal
2004	no doubt
2005	weezer
2006	duran duran
2007	paramore
2008	the strokes
2009	muse
2010	coldplay
2011	led zeppelin
2012	rock band
2013	brutal
2014	linda
2015	sensacional
2016	rap infantil
2017	lacta
2018	rock-n-roll
2019	porto alegre
2020	acustico
2021	melodic metalcore
2022	bode music
2023	baka
2024	brazilian metal
2025	calm
2027	the battle of maldon
2028	sharon den adel
2029	claire voyant
2030	my 500 essential songs
2031	eses muleq eh da pesada
2032	melhor que cine
2033	reggae finlandes
2034	pagode noruegues
2035	made of fucking win
2036	dookaralho
2037	awesome song
2038	better than paramore
[truncated: 9,947 more rows]
