# Supplementary material for: A social recommendation model based on adaptive residual graph convolution networks
Source: PeerJ Comput Sci. 2025 Jul 16;11:e3010. doi: 10.7717/peerj-cs.3010 (PMC12453798; doi:10.7717/peerj-cs.3010)
Supplement: Supplemental Information 1 [file peerj-cs-11-3010-s001.zip › SocialGCNRI-master/data/raw/lastfm/user_friends.dat]

userID	friendID
2	275
2	428
2	515
2	761
2	831
2	909
2	1209
2	1210
2	1230
2	1327
2	1585
2	1625
2	1869
3	78
3	255
3	460
3	837
3	1740
3	1801
3	1975
4	99
4	124
4	211
4	264
4	493
4	520
4	534
4	850
4	1103
4	2080
5	228
5	725
5	831
5	1271
5	1310
5	1481
5	1785
6	149
6	831
6	1271
6	1697
6	1761
7	46
7	232
7	390
7	545
7	815
7	873
7	1002
7	1135
7	1184
7	1308
7	1453
7	1466
7	1649
7	1666
7	1734
7	2020
7	2037
7	2061
8	339
8	370
8	419
8	749
8	831
8	1017
8	1178
8	1515
8	1568
8	1811
8	1813
9	743
9	831
9	1956
10	1196
10	1498
10	1530
10	1562
10	1986
11	12
11	25
11	129
11	136
11	145
11	230
11	278
11	405
11	684
11	795
11	804
11	816
11	859
11	984
11	1017
11	1132
11	1136
11	1178
11	1179
11	1189
11	1310
11	1475
11	1577
11	1684
11	1766
11	1780
11	1828
11	2004
11	2021
12	11
12	46
12	127
12	133
12	146
12	236
12	240
12	258
12	400
12	545
12	593
12	684
12	730
12	797
12	861
12	930
12	941
12	998
12	1023
12	1056
12	1088
12	1145
12	1146
12	1253
12	1272
12	1308
12	1346
12	1348
12	1368
12	1455
12	1568
12	1628
12	1636
12	1709
12	1726
12	1776
12	1820
12	1895
12	2004
12	2020
13	390
13	405
13	481
13	732
13	816
13	1135
13	1184
13	1659
13	1766
13	1780
13	2041
14	608
14	642
14	754
14	1258
14	1357
14	1554
14	1702
14	1761
15	122
15	143
15	237
15	266
15	416
15	454
15	771
15	1243
15	1258
15	1281
15	1383
15	1498
15	1556
15	1625
15	1662
15	1785
15	1805
15	1879
15	1993
15	2025
15	2036
16	143
16	252
16	339
16	437
16	545
16	701
16	726
16	732
16	743
16	790
16	815
16	1226
16	1263
16	1503
16	1567
16	1568
16	1632
16	1665
16	1706
16	1833
16	1895
16	1937
16	2000
16	2068
17	330
17	339
17	593
17	632
17	1071
17	1661
17	1917
18	298
18	308
18	401
18	475
18	675
18	1183
18	1302
18	1424
18	1458
18	1465
20	1281
20	1891
21	207
21	1023
21	1233
21	1305
21	1515
21	1568
21	1646
21	1811
21	1993
22	59
22	80
22	170
22	198
22	349
22	395
22	655
22	831
22	903
22	1249
22	1362
22	1543
22	1589
22	1865
22	2000
23	107
23	1258
24	136
24	150
24	231
24	329
24	361
24	390
24	417
24	419
24	435
24	502
24	675
24	732
24	804
24	831
24	898
24	1017
24	1027
24	1033
24	1102
24	1184
24	1233
24	1308
24	1590
24	1722
24	1869
24	1973
25	11
25	236
25	310
25	390
25	463
25	636
25	726
25	852
25	1027
25	1113
25	1222
25	1308
25	1466
25	1552
25	1647
25	1662
25	2020
25	2056
26	212
26	1094
26	1642
26	1986
26	2041
27	758
27	831
27	1956
27	2036
28	2025
29	946
30	133
30	136
30	229
30	390
30	487
30	501
30	638
30	751
30	1130
30	1132
30	1263
30	1283
30	1455
30	1503
30	1590
30	1614
30	2020
31	62
31	99
31	210
31	211
31	218
31	306
31	371
31	396
31	474
31	499
31	520
31	534
31	575
31	658
31	762
31	859
31	954
31	1081
31	1163
31	1164
31	1173
31	1213
31	1255
31	1343
31	1514
31	1653
31	1835
31	2097
32	889
32	1258
32	1474
32	1486
32	1905
33	282
33	457
33	496
33	750
33	845
33	1231
33	1779
34	1498
35	972
36	525
36	747
36	949
37	59
37	122
37	142
37	1249
37	1660
37	1662
37	1879
38	383
39	78
39	1125
39	1543
39	2003
40	78
40	135
40	142
40	161
40	325
40	1089
40	1393
40	1543
40	1841
40	2003
40	2055
41	84
41	107
42	545
42	1778
43	143
43	172
43	179
43	193
43	260
43	310
43	419
43	463
43	481
43	615
43	637
43	658
43	691
43	743
43	757
43	859
43	1013
43	1076
43	1084
43	1167
43	1410
43	1469
43	1491
43	1503
43	1785
43	2006
44	319
44	485
44	972
44	1138
44	1152
44	1240
44	1381
45	46
45	49
45	240
45	271
45	400
45	413
45	514
45	518
45	537
45	542
45	589
45	1056
45	1080
45	1253
46	7
46	12
46	45
46	47
46	121
46	132
46	146
46	158
46	214
46	226
46	227
46	231
46	232
46	236
46	248
46	253
46	271
46	280
46	302
46	318
46	322
46	335
46	355
46	362
46	400
46	413
46	415
46	419
46	497
46	527
46	531
46	536
46	537
46	561
46	569
46	593
46	609
46	684
46	690
46	702
46	717
46	732
46	757
46	814
46	815
46	830
46	862
46	864
46	875
46	882
46	911
46	930
46	1023
46	1053
46	1080
46	1135
46	1145
46	1253
46	1278
46	1304
46	1356
46	1365
46	1369
46	1413
46	1447
46	1453
46	1478
46	1568
46	1600
46	1628
46	1636
46	1674
46	1687
46	1742
46	1810
46	1821
46	1880
46	1895
46	1954
46	1973
46	2004
46	2018
46	2037
46	2054
47	46
47	58
47	132
47	248
47	298
47	390
47	400
47	437
47	470
47	758
47	831
47	984
47	1102
47	1145
47	1445
47	1453
47	1469
47	1471
47	1568
47	1603
47	1636
47	1687
47	2018
48	58
48	214
48	271
48	413
48	499
48	518
48	558
48	730
48	732
48	963
48	1014
48	1023
48	1033
48	1247
48	1343
48	1478
48	1560
48	1568
48	1616
48	1648
48	1856
48	1859
48	1979
49	45
49	87
49	133
49	179
49	190
49	253
49	311
49	329
49	413
49	538
49	561
49	569
49	572
49	691
49	723
49	847
49	884
49	1002
49	1007
49	1071
49	1102
49	1113
49	1249
49	1253
49	1332
49	1337
49	1356
49	1433
49	1434
49	1466
49	1509
49	1543
49	1563
49	1600
49	1632
49	1753
49	1803
49	1880
49	1961
49	1983
49	2071
50	125
50	195
50	298
50	712
50	794
50	831
50	1258
50	1503
51	59
51	107
51	127
51	157
51	202
51	208
51	340
51	395
51	491
51	499
51	534
51	548
51	677
51	709
51	731
51	752
51	859
51	864
51	971
51	1020
51	1214
51	1258
51	1281
51	1287
51	1380
51	1527
51	1530
51	1553
51	1586
51	1671
51	1818
51	1964
51	1968
51	1978
51	2008
52	153
52	1741
53	120
53	231
53	310
53	390
53	405
53	704
53	859
53	1356
53	1476
53	1503
53	1917
54	333
54	545
54	873
54	1308
54	1666
54	2031
55	1382
56	254
56	478
56	668
56	1067
56	1138
56	1488
56	1530
56	1597
57	101
57	129
57	132
57	146
57	198
57	202
57	226
57	233
57	247
57	351
57	385
57	532
57	797
57	844
57	941
57	946
57	952
57	986
57	1054
57	1346
57	1351
57	1521
57	1528
57	1730
57	1780
57	2020
57	2054
58	47
58	48
58	59
58	120
58	133
58	179
58	203
58	231
58	258
58	310
58	338
58	385
58	399
58	400
58	415
58	425
58	437
58	514
58	527
58	534
58	536
58	538
58	571
58	593
58	620
58	634
58	636
58	646
58	680
58	703
58	730
58	795
58	816
58	878
58	884
58	911
58	941
58	963
58	1017
58	1023
58	1053
58	1056
58	1080
58	1113
58	1128
58	1145
58	1150
58	1189
58	1247
58	1294
58	1300
58	1343
58	1348
58	1356
58	1365
58	1385
58	1447
58	1453
58	1457
58	1525
58	1560
58	1616
58	1628
58	1648
58	1666
58	1813
58	1851
58	1869
58	1954
58	1965
58	1979
58	2000
58	2004
58	2018
58	2037
58	2059
58	2072
59	22
59	37
59	51
59	58
59	193
59	265
59	371
59	388
59	424
59	433
59	439
59	454
59	455
59	481
59	499
59	520
59	621
59	655
59	691
59	759
59	831
59	899
59	969
59	979
59	999
59	1062
59	1125
59	1164
59	1213
59	1236
59	1281
59	1310
59	1343
59	1358
59	1362
59	1503
59	1543
59	1603
59	1625
59	1635
59	1737
59	1956
59	2000
59	2006
59	2016
59	2025
59	2036
60	78
60	1087
60	2051
61	1006
61	1533
62	31
62	210
62	266
62	442
62	575
62	665
62	831
62	1062
62	1164
62	1165
62	1213
62	1230
62	1514
62	1662
62	1728
62	1835
62	2036
62	2080
63	85
63	114
63	676
63	738
63	753
63	865
63	890
63	950
63	986
63	1174
63	1206
63	1258
63	1275
63	1396
63	1978
63	2077
64	405
64	407
64	636
64	1210
64	1625
64	1641
64	1761
64	1907
65	118
65	1107
65	1312
65	1613
65	1734
66	359
66	430
66	452
66	683
66	699
66	1029
66	1210
66	1258
66	1454
68	136
68	242
68	339
68	361
68	1132
68	1179
69	168
69	619
69	1194
69	1404
70	670
70	789
70	895
70	1005
70	1025
70	1574
71	212
71	891
71	1324
71	1543
72	1017
72	1247
72	1278
72	1869
73	761
73	850
73	1010
73	1038
73	1209
73	1210
73	1883
73	2061
74	533
74	1299
74	1852
74	2085
75	302
75	315
75	383
75	470
75	674
75	1304
75	1603
75	1646
75	1664
75	1742
75	1856
76	527
76	726
76	1706
76	1956
77	594
77	655
77	986
77	1724
78	3
78	39
78	40
78	60
78	91
78	105
78	106
78	112
78	135
78	153
78	155
78	190
78	255
78	257
78	262
78	360
78	438
78	444
78	447
78	454
78	468
78	506
78	512
78	519
78	548
78	550
78	552
78	657
78	666
78	695
78	718
78	729
78	802
78	805
78	823
78	837
78	874
78	908
78	909
78	914
78	926
78	928
78	935
78	936
78	951
78	1024
78	1026
78	1098
78	1101
78	1149
78	1181
78	1211
78	1273
78	1284
78	1315
78	1357
78	1393
78	1403
78	1557
78	1575
78	1601
78	1604
78	1619
78	1621
78	1719
78	1722
78	1732
78	1740
78	1774
78	1801
78	1827
78	1841
78	1883
78	1890
78	1892
78	1995
78	2003
78	2006
78	2028
78	2046
78	2066
79	120
79	133
79	144
79	214
79	232
79	258
79	260
79	302
79	310
79	339
79	390
79	400
79	414
79	421
79	437
79	479
79	481
79	486
79	499
79	514
79	534
79	536
79	593
79	723
79	730
79	749
79	759
79	847
79	858
79	941
79	1001
79	1022
79	1113
79	1248
79	1294
79	1343
79	1346
79	1503
79	1515
79	1741
79	1769
79	1856
79	1954
79	2018
79	2059
79	2087
80	22
80	170
80	192
80	225
80	261
80	349
80	582
80	931
80	1296
80	1479
80	1501
80	1599
80	1877
81	921
81	1507
82	1527
83	1342
83	1386
83	1459
84	41
84	202
84	890
84	1064
85	63
85	157
85	225
85	433
85	696
85	828
85	912
85	1258
85	1281
85	1380
85	1488
85	1627
85	1935
86	1418
86	1679
87	49
87	315
87	621
87	691
87	770
87	1007
87	1057
87	1632
87	2071
88	1938
89	152
89	723
90	595
90	753
90	1106
90	1310
90	1588
90	2016
90	2036
91	78
91	708
91	802
91	1258
92	639
94	1258
94	1656
94	1708
94	1905
95	527
95	671
95	701
95	966
95	1104
95	1369
96	128
96	428
96	761
96	1210
96	1670
97	1741
98	120
98	198
98	400
98	413
98	514
98	593
98	691
98	701
98	778
98	781
98	1253
98	1649
99	4
99	31
99	124
99	191
99	210
99	211
99	298
99	304
99	306
99	371
99	396
99	446
99	460
99	499
99	520
99	566
99	575
99	577
99	650
99	665
99	686
99	762
99	767
99	859
99	954
99	1163
99	1164
99	1165
99	1173
99	1213
99	1255
99	1319
99	1343
99	1514
99	1595
99	1642
99	1653
99	1835
99	2080
100	1258
101	57
101	198
101	202
101	247
101	532
101	964
101	986
101	1088
101	1161
101	1267
101	1388
101	1519
101	1743
101	2027
101	2070
102	1199
102	1939
103	1163
103	1496
104	558
104	667
104	1281
104	1568
104	1632
104	2042
105	78
105	128
105	366
105	1801
106	78
107	23
107	41
107	51
107	108
107	113
107	235
107	376
107	396
107	489
107	516
107	592
107	616
107	637
107	685
107	711
107	828
107	859
107	1364
107	1490
107	1530
107	1536
107	1556
107	1671
107	1769
108	107
108	546
108	580
108	871
108	925
108	1249
108	1543
109	317
109	402
109	459
109	696
109	709
109	912
109	1174
109	1258
109	1310
109	1488
109	1702
110	136
110	229
110	232
110	271
110	333
110	380
110	390
110	571
110	621
110	638
110	690
110	713
110	717
110	778
110	819
110	831
110	852
110	873
110	911
110	1069
110	1092
110	1113
110	1300
110	1445
110	1572
110	1606
110	1993
110	2037
110	2061
111	206
111	270
111	345
111	435
111	603
111	776
111	855
111	1503
111	1677
111	1759
111	1862
112	78
112	611
112	1089
112	1827
112	1841
113	107
113	212
113	1130
113	1397
113	1401
114	63
114	157
114	317
114	696
114	835
114	877
114	890
114	1258
114	1488
114	1702
114	1889
115	642
115	1032
115	1144
115	1274
115	2048
116	229
116	411
116	439
116	924
117	187
117	452
117	568
117	596
117	699
117	761
117	788
117	1210
117	1213
117	1514
117	2014
118	65
118	1293
118	1935
119	551
119	903
119	1397
119	1488
119	1543
120	53
120	58
120	79
120	98
120	236
120	327
120	399
120	514
120	538
120	553
120	593
120	634
120	636
120	646
120	684
120	690
120	730
120	749
120	753
120	778
120	795
120	797
120	836
120	852
120	911
120	1001
120	1023
120	1113
120	1145
120	1150
120	1298
120	1300
120	1356
120	1365
120	1369
120	1410
120	1447
120	1457
120	1525
120	1766
120	1820
120	1851
120	1880
120	1898
120	2054
121	46
121	143
121	233
121	305
121	362
121	415
121	646
121	753
121	814
121	1023
121	1055
121	1058
121	1145
121	1248
121	1277
121	1380
121	1559
121	1562
121	1568
121	1706
121	2018
121	2038
122	15
122	37
122	296
122	454
122	492
122	508
122	692
122	876
122	1116
122	1167
122	1221
122	1249
122	1275
122	1281
122	1660
122	1723
122	1789
122	1824
122	2048
123	655
124	4
124	99
124	210
124	211
124	216
124	264
124	274
124	275
124	396
124	397
124	499
124	520
124	665
124	831
124	859
124	1225
124	1230
124	1282
124	1343
124	1626
124	1642
124	1835
125	50
125	298
125	393
125	471
125	696
125	730
125	754
125	794
125	889
125	1503
125	1522
125	1554
125	1656
125	1702
125	1709
125	1832
125	1889
126	851
126	1102
126	1132
126	1590
126	1804
127	12
127	51
127	308
127	317
127	363
127	432
127	731
127	999
127	1107
127	1126
127	1196
127	1258
127	1281
127	1339
127	1368
127	1488
127	1543
127	1664
127	1670
127	1887
127	1906
127	1986
127	2000
127	2042
127	2088
128	96
128	105
128	141
128	217
128	275
128	430
128	436
128	487
128	515
128	567
128	655
128	683
128	714
128	761
128	788
128	874
128	961
128	1115
128	1202
128	1210
128	1213
128	1585
128	1615
128	1618
128	1744
128	1866
128	1893
128	1905
128	1929
128	1957
128	1981
129	11
129	57
129	130
129	144
129	162
129	179
129	232
129	236
129	248
129	256
129	271
129	278
129	310
129	340
129	385
129	390
129	421
129	437
129	451
129	481
129	498
129	503
129	527
129	609
129	612
129	621
129	636
129	717
129	730
129	732
129	779
129	815
129	816
129	831
129	911
129	1017
129	1027
129	1046
129	1065
129	1069
129	1092
129	1102
129	1132
129	1145
129	1146
129	1150
129	1184
129	1300
129	1301
129	1310
129	1334
129	1356
129	1419
129	1445
129	1453
129	1478
129	1491
129	1503
129	1555
129	1600
129	1646
129	1653
129	1659
129	1762
129	1766
129	1771
129	1773
129	1782
129	1820
129	1821
129	1895
129	1963
129	1993
129	2037
129	2061
130	129
130	146
130	236
130	242
130	256
130	271
130	340
130	385
130	405
130	498
130	620
130	675
130	790
130	830
130	1069
130	1072
130	1132
130	1300
130	1301
130	1555
130	1766
130	1895
130	2061
131	1204
131	1697
132	46
132	47
132	57
132	146
132	226
132	302
132	419
132	569
132	690
132	770
132	815
132	816
132	830
132	1056
132	1102
132	1145
132	1189
132	1253
132	1294
132	1356
132	1437
132	1521
132	1560
132	1633
132	1649
132	1742
132	1773
132	1821
132	1856
132	2018
132	2020
132	2054
133	12
133	30
133	49
133	58
133	79
133	136
133	146
133	158
133	162
133	214
133	227
133	253
133	311
133	332
133	335
133	370
133	399
133	414
133	425
133	497
133	514
133	569
133	572
133	830
133	884
133	930
133	941
133	966
133	1054
133	1072
133	1080
133	1124
133	1132
133	1263
133	1277
133	1332
133	1423
133	1559
133	1560
133	1568
133	1593
133	1636
133	1687
133	1730
133	1768
133	1788
133	1804
133	1813
133	1880
133	2027
133	2068
134	146
134	226
134	271
134	332
134	390
134	527
134	531
134	534
134	882
134	884
134	1056
134	1198
134	1253
134	1305
134	1413
134	1478
134	1503
134	1528
134	2018
135	40
135	78
135	325
135	506
135	1332
135	1597
135	1988
135	2003
136	11
136	24
136	30
136	68
136	110
136	133
136	145
136	229
136	253
136	256
136	271
136	286
136	311
136	329
136	361
136	370
136	390
136	421
136	490
136	498
136	545
136	717
136	723
136	761
136	808
136	884
136	905
136	942
136	1001
136	1058
136	1069
136	1071
136	1226
136	1253
136	1263
136	1308
136	1311
136	1337
136	1379
136	1437
136	1445
136	1465
136	1478
136	1515
136	1517
136	1560
136	1568
136	1572
136	1591
136	1690
136	2018
136	2087
137	1832
137	1910
137	2068
139	161
139	388
139	930
139	986
139	1895
139	1898
139	1999
140	605
140	1210
140	1480
141	128
141	714
141	1210
142	37
142	40
142	183
142	264
142	269
142	275
142	407
142	428
142	430
142	453
142	454
142	480
142	515
142	540
142	572
142	596
142	666
142	683
142	718
142	799
142	831
142	1021
142	1038
142	1125
142	1148
142	1156
142	1184
142	1210
142	1232
142	1244
142	1249
142	1258
142	1367
142	1380
142	1393
142	1405
142	1463
142	1514
142	1541
142	1542
142	1601
142	1641
142	1777
142	1883
142	1900
142	1924
142	1991
142	2025
142	2055
143	15
143	16
143	43
143	121
143	144
143	157
143	201
143	260
143	283
143	310
143	317
143	355
143	363
143	387
143	390
143	433
143	442
143	454
143	457
143	621
143	636
143	683
143	692
143	743
143	753
143	754
143	816
143	817
143	847
143	850
143	859
143	911
143	925
143	938
143	943
143	955
143	1001
143	1086
143	1088
143	1094
143	1114
143	1144
143	1154
143	1167
143	1213
143	1246
143	1249
143	1253
143	1255
143	1258
143	1281
143	1283
143	1440
143	1503
143	1589
143	1625
143	1771
143	1866
143	1869
143	1907
143	1924
143	1981
143	2006
143	2009
143	2048
143	2077
144	79
144	129
144	143
144	146
144	214
144	231
144	236
144	260
144	310
144	322
144	354
144	378
144	405
144	486
144	499
144	553
144	684
144	690
144	723
144	730
144	757
144	911
144	1113
144	1247
144	1278
144	1300
144	1356
144	1503
144	1771
144	1979
145	11
145	136
145	150
145	162
145	223
145	232
145	242
145	286
145	311
145	361
145	415
145	419
145	503
145	545
[truncated: 23,435 more rows]
