# Supplementary material for: A social recommendation model based on adaptive residual graph convolution networks
Source: PeerJ Comput Sci. 2025 Jul 16;11:e3010. doi: 10.7717/peerj-cs.3010 (PMC12453798; doi:10.7717/peerj-cs.3010)
Supplement: Supplemental Information 1 [file peerj-cs-11-3010-s001.zip › SocialGCNRI-master/data/raw/lastfm/user_taggedartists-timestamps.dat]

userID	artistID	tagID	timestamp
2	52	13	1238536800000
2	52	15	1238536800000
2	52	18	1238536800000
2	52	21	1238536800000
2	52	41	1238536800000
2	63	13	1238536800000
2	63	14	1238536800000
2	63	23	1238536800000
2	63	40	1238536800000
2	73	13	1238536800000
2	73	14	1238536800000
2	73	15	1238536800000
2	73	18	1238536800000
2	73	20	1238536800000
2	73	21	1238536800000
2	73	22	1238536800000
2	73	26	1238536800000
2	94	13	1238536800000
2	94	15	1238536800000
2	94	20	1238536800000
2	94	21	1238536800000
2	94	22	1238536800000
2	94	36	1238536800000
2	94	37	1238536800000
2	94	39	1238536800000
2	96	19	1238536800000
2	96	24	1238536800000
2	995	16	1241128800000
2	995	17	1241128800000
2	995	24	1241128800000
2	995	25	1241128800000
2	995	42	1241128800000
2	995	43	1241128800000
2	3894	16	1241128800000
2	3894	32	1241128800000
2	3894	33	1241128800000
2	6160	14	1241128800000
2	6160	34	1241128800000
2	6177	13	1241128800000
2	6177	14	1241128800000
2	6177	15	1241128800000
2	6177	20	1241128800000
2	6177	38	1241128800000
2	9322	18	1241128800000
2	9322	35	1241128800000
3	101	14	1264978800000
3	101	15	1235862000000
3	101	33	1233442800000
3	101	44	1246399200000
3	101	45	1246399200000
3	101	46	1235862000000
3	101	47	1264978800000
3	101	48	1249077600000
3	101	49	1235862000000
3	101	50	1246399200000
3	101	51	1249077600000
3	101	52	1285884000000
3	101	53	1272664800000
3	101	54	1251756000000
3	101	55	1246399200000
3	101	56	1246399200000
3	101	57	1267398000000
3	101	58	1257030000000
3	101	63	1288566000000
3	101	64	1280613600000
3	101	65	1267398000000
3	101	68	1254348000000
3	101	71	1264978800000
3	102	14	1251756000000
3	102	15	1280613600000
3	102	18	1251756000000
3	102	33	1251756000000
3	102	44	1280613600000
3	102	45	1280613600000
3	102	46	1280613600000
3	102	69	1251756000000
3	106	14	1288566000000
3	106	33	1288566000000
3	106	34	1288566000000
3	106	44	1288566000000
3	106	52	1288566000000
3	108	15	1233442800000
3	108	33	1233442800000
3	108	46	1233442800000
3	108	47	1254348000000
3	108	49	1233442800000
3	108	55	1233442800000
3	122	15	1233442800000
3	122	33	1233442800000
3	122	46	1233442800000
3	128	14	1264978800000
3	128	53	1264978800000
3	130	14	1280613600000
3	130	33	1280613600000
3	130	44	1280613600000
3	130	66	1280613600000
3	134	14	1283292000000
3	134	33	1283292000000
3	134	34	1283292000000
3	134	70	1283292000000
3	137	44	1254348000000
4	51	16	1196463600000
4	51	25	1172703600000
4	53	18	1191189600000
4	64	13	1180648800000
4	64	18	1259622000000
4	70	18	1191189600000
4	72	18	1180648800000
4	80	18	1191189600000
4	99	73	1196463600000
4	151	14	1180648800000
4	152	75	1172703600000
4	153	74	1196463600000
4	154	79	1191189600000
4	156	79	1180648800000
4	157	24	1191189600000
4	162	77	1188597600000
4	163	75	1183240800000
4	164	93	1180648800000
4	165	18	1191189600000
4	167	80	1177970400000
4	170	78	1175378400000
4	171	73	1193871600000
4	173	78	1180648800000
4	174	88	1180648800000
4	175	14	1180648800000
4	180	24	1196463600000
4	180	72	1196463600000
4	181	82	1172703600000
4	183	85	1175378400000
4	184	24	1191189600000
4	185	73	1196463600000
4	188	76	1180648800000
4	192	24	1191189600000
4	193	25	1177970400000
4	217	84	1172703600000
4	463	24	1191189600000
4	467	24	1191189600000
4	632	87	1191189600000
4	706	72	1191189600000
4	726	89	1191189600000
4	918	1	1209592800000
4	918	91	1177970400000
4	920	76	1172703600000
4	1009	90	1175378400000
4	1248	73	1191189600000
4	1295	86	1196463600000
4	1385	84	1175378400000
4	1713	18	1193871600000
4	1745	18	1191189600000
4	1810	72	1196463600000
4	1824	15	1180648800000
4	1870	92	1172703600000
4	1873	78	1172703600000
4	1917	7	1185919200000
4	2370	76	1188597600000
4	2961	6	1177970400000
4	3416	76	1188597600000
4	3863	90	1191189600000
4	3988	74	1207000800000
4	8266	83	1191189600000
4	8512	73	1191189600000
5	53	95	1207000800000
5	154	94	1207000800000
5	182	95	1207000800000
5	182	99	1207000800000
5	190	95	1207000800000
5	195	95	1207000800000
5	197	95	1283292000000
5	200	98	1280613600000
5	202	95	1207000800000
5	215	95	1207000800000
5	216	94	1280613600000
5	222	94	1207000800000
5	232	94	1207000800000
5	233	94	1207000800000
5	236	99	1207000800000
5	447	98	1207000800000
5	618	96	1207000800000
5	618	97	1257030000000
5	618	99	1207000800000
5	733	96	1207000800000
5	862	94	1207000800000
5	863	96	1207000800000
5	951	95	1207000800000
5	1123	95	1207000800000
5	1239	95	1207000800000
5	1383	97	1228086000000
5	2786	96	1207000800000
5	3203	94	1207000800000
5	3203	95	1207000800000
5	3203	96	1207000800000
5	3203	98	1207000800000
5	3430	97	1228086000000
5	3691	94	1207000800000
5	3691	98	1207000800000
5	3749	96	1207000800000
5	4079	95	1207000800000
5	4114	96	1207000800000
5	8722	99	1207000800000
5	10610	94	1207000800000
5	10610	95	1207000800000
5	12726	97	1228086000000
5	13714	95	1220220000000
5	13714	97	1228086000000
6	243	117	1293836400000
6	243	118	1293836400000
6	243	119	1293836400000
6	243	120	1293836400000
6	244	100	1293836400000
6	244	101	1293836400000
6	244	112	1293836400000
6	244	113	1293836400000
6	244	114	1293836400000
6	712	121	1228086000000
6	2911	102	1228086000000
6	2911	103	1228086000000
6	2911	122	1228086000000
6	2911	123	1228086000000
7	55	127	1209592800000
7	288	127	1193871600000
7	288	128	1175378400000
8	291	24	1162335600000
8	291	130	1162335600000
8	334	24	1162335600000
8	334	30	1162335600000
8	334	130	1162335600000
8	334	131	1162335600000
8	335	24	1162335600000
8	335	30	1162335600000
8	335	73	1162335600000
8	345	30	1162335600000
8	345	130	1162335600000
8	345	134	1162335600000
8	345	135	1162335600000
8	345	136	1162335600000
8	348	30	1162335600000
8	348	73	1162335600000
8	357	127	1164927600000
8	14103	24	1162335600000
8	14103	30	1162335600000
8	14103	130	1162335600000
9	8	73	1212271200000
9	8	138	1212271200000
9	8	139	1212271200000
9	8	141	1212271200000
9	209	73	1193871600000
9	221	137	1209592800000
9	229	73	1193871600000
9	258	137	1209592800000
9	370	138	1193871600000
9	371	137	1209592800000
9	372	137	1209592800000
9	372	139	1193871600000
9	373	146	1285884000000
9	373	155	1285884000000
9	373	156	1285884000000
9	373	157	1285884000000
9	373	158	1285884000000
9	374	137	1209592800000
9	375	140	1193871600000
9	376	137	1209592800000
9	377	73	1193871600000
9	377	137	1209592800000
9	379	137	1209592800000
9	379	140	1193871600000
9	382	141	1193871600000
9	384	144	1193871600000
9	387	137	1209592800000
9	390	139	1193871600000
9	391	137	1209592800000
9	392	137	1209592800000
9	394	137	1209592800000
9	395	137	1209592800000
9	395	140	1193871600000
9	396	139	1193871600000
9	397	137	1209592800000
9	397	139	1193871600000
9	397	141	1193871600000
9	398	137	1209592800000
9	401	137	1209592800000
9	402	137	1209592800000
9	403	73	1193871600000
9	405	137	1209592800000
9	406	139	1193871600000
9	410	71	1291158000000
9	410	145	1291158000000
9	410	147	1291158000000
9	410	148	1291158000000
9	410	149	1291158000000
9	414	137	1209592800000
9	415	28	1193871600000
9	415	30	1193871600000
9	481	137	1209592800000
9	486	137	1209592800000
9	488	137	1209592800000
9	490	138	1193871600000
9	493	73	1207000800000
9	493	79	1207000800000
9	493	137	1209592800000
9	493	138	1207000800000
9	504	138	1193871600000
9	517	138	1193871600000
9	518	137	1209592800000
9	701	137	1209592800000
9	920	138	1193871600000
9	955	89	1193871600000
9	966	137	1209592800000
9	1126	137	1209592800000
9	1131	138	1193871600000
9	1194	73	1193871600000
9	1375	137	1209592800000
9	1378	79	1193871600000
9	1475	143	1193871600000
9	1519	73	1193871600000
9	1602	137	1209592800000
9	1795	137	1209592800000
9	1814	137	1209592800000
9	1874	73	1193871600000
9	1901	137	1209592800000
9	1912	137	1209592800000
9	1912	140	1193871600000
9	1922	137	1209592800000
9	1922	140	1193871600000
9	1923	141	1193871600000
9	1933	139	1199142000000
9	1933	141	1199142000000
9	2050	143	1193871600000
9	2051	143	1193871600000
9	2102	140	1193871600000
9	2369	138	1193871600000
9	2457	137	1209592800000
9	2544	143	1193871600000
9	2546	137	1209592800000
9	2941	73	1193871600000
9	3302	137	1209592800000
9	3351	160	1196463600000
9	3427	79	1193871600000
9	3429	138	1193871600000
9	3498	137	1209592800000
9	3563	137	1209592800000
9	3563	138	1193871600000
9	3929	137	1209592800000
9	3946	137	1209592800000
9	4179	137	1209592800000
9	4321	138	1193871600000
9	4332	137	1209592800000
9	4332	138	1193871600000
9	4342	138	1193871600000
9	4980	137	1209592800000
9	4987	137	1209592800000
9	4987	144	1193871600000
9	5073	142	1193871600000
9	5080	140	1193871600000
9	5084	139	1193871600000
9	5087	139	1193871600000
9	5091	139	1193871600000
9	5332	142	1193871600000
9	5571	140	1193871600000
9	5573	137	1209592800000
9	5731	137	1209592800000
9	6730	73	1193871600000
9	8396	141	1193871600000
9	8404	141	1193871600000
9	9556	137	1209592800000
9	10603	137	1209592800000
9	11049	73	1193871600000
9	12702	137	1209592800000
9	12702	141	1193871600000
9	13785	141	1193871600000
9	16163	73	1193871600000
10	196	81	1222812000000
10	196	165	1222812000000
10	199	81	1209592800000
10	199	165	1209592800000
10	208	81	1201820400000
10	211	79	1185919200000
10	211	81	1185919200000
10	217	78	1185919200000
10	217	79	1185919200000
10	217	81	1185919200000
10	217	166	1172703600000
10	416	79	1201820400000
10	416	81	1201820400000
10	416	165	1201820400000
10	418	165	1220220000000
10	428	79	1185919200000
10	430	81	1201820400000
10	430	165	1201820400000
10	431	79	1185919200000
10	440	165	1207000800000
10	1377	79	1185919200000
10	1377	81	1185919200000
10	3258	79	1185919200000
10	3258	81	1185919200000
11	89	24	1243807200000
11	230	171	1243807200000
11	234	170	1243807200000
11	257	167	1238536800000
11	326	167	1243807200000
11	455	172	1225494000000
11	456	24	1243807200000
11	456	167	1241128800000
11	458	167	1249077600000
11	468	167	1262300400000
11	469	109	1243807200000
11	471	168	1249077600000
11	482	167	1243807200000
11	540	73	1243807200000
11	540	169	1243807200000
11	1450	167	1243807200000
11	1580	24	1243807200000
11	2179	102	1235862000000
11	3576	24	1246399200000
11	10074	24	1243807200000
11	15941	24	1243807200000
11	17436	102	1243807200000
12	16	61	1264978800000
12	16	179	1264978800000
12	16	190	1264978800000
12	17	61	1264978800000
12	18	18	1280613600000
12	18	61	1280613600000
12	18	179	1280613600000
12	36	6	1272664800000
12	36	18	1272664800000
12	36	30	1272664800000
12	36	61	1272664800000
12	36	189	1272664800000
12	45	18	1264978800000
12	45	61	1264978800000
12	45	79	1264978800000
12	45	181	1264978800000
12	56	18	1293836400000
12	56	39	1293836400000
12	56	187	1293836400000
12	58	18	1285884000000
12	58	39	1285884000000
12	58	187	1285884000000
12	67	24	1293836400000
12	67	39	1293836400000
12	71	24	1291158000000
12	71	79	1291158000000
12	71	134	1291158000000
12	72	18	1264978800000
12	88	18	1285884000000
12	88	73	1285884000000
12	88	79	1285884000000
12	88	81	1285884000000
12	88	102	1285884000000
12	89	18	1288566000000
12	89	24	1288566000000
12	89	39	1288566000000
12	154	18	1272664800000
12	154	73	1272664800000
12	154	78	1272664800000
12	154	79	1272664800000
12	154	81	1272664800000
12	159	73	1293836400000
12	159	79	1293836400000
12	159	179	1293836400000
12	159	190	1293836400000
12	173	73	1285884000000
12	173	78	1285884000000
12	173	79	1285884000000
12	173	81	1285884000000
12	181	1	1272664800000
12	181	5	1272664800000
12	181	7	1272664800000
12	181	82	1272664800000
12	189	78	1264978800000
12	189	79	1264978800000
12	190	73	1272664800000
12	190	78	1272664800000
12	190	79	1272664800000
12	190	81	1272664800000
12	191	73	1280613600000
12	191	78	1280613600000
12	191	79	1280613600000
12	191	109	1280613600000
12	198	1	1264978800000
12	198	2	1264978800000
12	198	73	1264978800000
12	209	73	1264978800000
12	209	79	1264978800000
12	209	176	1264978800000
12	209	182	1264978800000
12	217	73	1272664800000
12	217	79	1272664800000
12	217	81	1272664800000
12	217	84	1272664800000
12	227	24	1272664800000
12	227	73	1272664800000
12	227	192	1272664800000
12	227	195	1272664800000
12	229	73	1272664800000
12	229	78	1272664800000
12	229	79	1272664800000
12	229	81	1272664800000
12	229	84	1272664800000
12	230	169	1264978800000
12	230	181	1264978800000
12	230	182	1264978800000
12	233	18	1264978800000
12	233	61	1264978800000
12	233	73	1264978800000
12	233	189	1264978800000
12	234	78	1264978800000
12	234	79	1264978800000
12	234	170	1264978800000
12	237	18	1272664800000
12	237	79	1272664800000
12	238	18	1264978800000
12	238	187	1264978800000
12	278	102	1264978800000
12	278	103	1264978800000
12	278	197	1264978800000
12	288	24	1264978800000
12	288	39	1264978800000
12	288	167	1264978800000
12	289	24	1264978800000
12	289	39	1264978800000
12	299	24	1272664800000
12	299	39	1272664800000
12	299	167	1272664800000
12	300	24	1280613600000
12	300	109	1291158000000
12	302	24	1264978800000
12	302	73	1264978800000
12	302	109	1264978800000
12	306	24	1291158000000
12	306	102	1291158000000
12	306	103	1291158000000
12	306	167	1291158000000
12	318	24	1280613600000
12	318	39	1280613600000
12	318	73	1280613600000
12	320	24	1264978800000
12	320	39	1264978800000
12	320	167	1264978800000
12	325	24	1264978800000
12	325	39	1264978800000
12	327	102	1293836400000
12	327	103	1293836400000
12	327	167	1293836400000
12	331	102	1291158000000
12	331	103	1291158000000
12	331	167	1291158000000
12	333	24	1293836400000
12	333	73	1291158000000
12	333	109	1291158000000
12	344	24	1264978800000
12	344	134	1264978800000
12	344	185	1264978800000
12	344	193	1264978800000
12	349	24	1264978800000
12	349	39	1264978800000
12	349	167	1264978800000
12	371	73	1264978800000
12	371	78	1264978800000
12	371	79	1267398000000
12	371	183	1264978800000
12	377	78	1264978800000
12	377	79	1264978800000
12	377	177	1264978800000
12	378	79	1267398000000
12	378	190	1264978800000
12	403	73	1264978800000
12	403	79	1264978800000
12	403	169	1264978800000
12	405	78	1264978800000
12	405	79	1264978800000
12	407	184	1264978800000
12	412	169	1264978800000
12	412	181	1264978800000
12	412	182	1264978800000
12	423	79	1285884000000
12	423	81	1285884000000
12	423	134	1285884000000
12	436	73	1285884000000
12	436	78	1285884000000
12	436	79	1285884000000
12	436	170	1285884000000
12	458	24	1291158000000
12	458	167	1291158000000
12	464	18	1291158000000
12	464	102	1291158000000
12	464	187	1291158000000
12	466	18	1264978800000
12	466	24	1264978800000
12	466	39	1264978800000
12	468	24	1288566000000
12	468	102	1288566000000
12	468	103	1288566000000
12	468	167	1288566000000
12	474	24	1291158000000
12	474	167	1291158000000
12	475	102	1264978800000
12	475	103	1264978800000
12	484	102	1293836400000
12	484	167	1293836400000
12	486	78	1264978800000
12	486	79	1264978800000
12	486	81	1272664800000
12	486	176	1264978800000
12	487	61	1264978800000
12	487	179	1264978800000
12	488	78	1264978800000
12	488	79	1264978800000
12	489	79	1264978800000
12	489	177	1264978800000
12	489	198	1264978800000
12	490	72	1264978800000
12	490	78	1264978800000
12	490	79	1264978800000
12	490	170	1264978800000
12	491	102	1264978800000
12	491	103	1264978800000
12	492	176	1264978800000
12	492	178	1264978800000
12	492	180	1298934000000
12	492	186	1264978800000
12	493	78	1264978800000
12	493	79	1264978800000
12	493	176	1264978800000
12	494	79	1264978800000
12	494	176	1264978800000
12	494	178	1264978800000
12	495	78	1264978800000
12	495	79	1264978800000
12	495	183	1264978800000
12	496	72	1264978800000
12	496	78	1264978800000
12	496	79	1264978800000
12	497	78	1264978800000
12	497	79	1264978800000
12	497	177	1264978800000
12	498	79	1264978800000
12	498	169	1264978800000
12	499	78	1264978800000
12	499	79	1264978800000
12	500	1	1264978800000
12	500	176	1264978800000
12	500	186	1264978800000
12	501	78	1264978800000
12	501	79	1264978800000
12	502	24	1264978800000
12	502	30	1264978800000
12	503	1	1267398000000
12	503	5	1267398000000
12	504	73	1280613600000
12	505	2	1264978800000
12	505	78	1264978800000
12	505	79	1264978800000
12	505	177	1264978800000
12	506	82	1264978800000
12	507	176	1264978800000
12	507	178	1264978800000
12	507	186	1264978800000
12	508	78	1264978800000
12	508	79	1264978800000
12	509	6	1264978800000
12	509	18	1264978800000
12	509	61	1264978800000
12	509	189	1264978800000
12	510	73	1264978800000
12	510	78	1264978800000
12	510	79	1264978800000
12	510	177	1264978800000
12	510	198	1264978800000
12	511	24	1264978800000
12	511	73	1264978800000
12	511	192	1264978800000
12	512	1	1264978800000
12	512	78	1264978800000
12	512	79	1264978800000
12	512	177	1264978800000
12	513	78	1264978800000
12	513	79	1264978800000
12	514	1	1264978800000
12	514	177	1264978800000
12	515	18	1264978800000
12	515	179	1264978800000
12	515	190	1264978800000
12	516	18	1264978800000
12	516	61	1264978800000
12	516	189	1264978800000
12	517	1	1277935200000
12	517	73	1277935200000
12	517	79	1277935200000
12	517	177	1277935200000
12	518	7	1264978800000
12	518	89	1264978800000
12	518	179	1264978800000
12	519	1	1264978800000
12	519	6	1264978800000
12	519	61	1264978800000
12	519	177	1264978800000
12	520	18	1264978800000
12	520	39	1264978800000
12	520	187	1264978800000
12	521	73	1275343200000
12	521	79	1275343200000
12	521	182	1275343200000
12	521	188	1275343200000
12	521	196	1275343200000
12	522	7	1264978800000
12	522	30	1264978800000
12	522	89	1264978800000
12	522	179	1264978800000
12	523	24	1280613600000
12	523	39	1280613600000
12	523	109	1280613600000
12	536	73	1280613600000
12	536	169	1280613600000
12	536	181	1280613600000
12	536	182	1280613600000
12	537	73	1264978800000
12	537	176	1264978800000
12	537	178	1264978800000
12	538	24	1291158000000
12	538	73	1291158000000
12	538	78	1291158000000
12	538	79	1291158000000
12	538	109	1291158000000
12	544	24	1291158000000
12	544	73	1291158000000
12	547	102	1296514800000
12	547	103	1296514800000
12	691	18	1280613600000
12	691	81	1280613600000
12	691	187	1280613600000
12	701	24	1272664800000
12	701	73	1272664800000
12	704	73	1293836400000
12	704	79	1293836400000
12	704	84	1293836400000
12	707	1	1272664800000
12	707	72	1272664800000
12	707	73	1272664800000
12	726	1	1267398000000
12	726	89	1267398000000
12	726	191	1267398000000
12	759	79	1293836400000
12	785	1	1264978800000
12	785	5	1264978800000
12	785	6	1264978800000
12	785	61	1264978800000
12	808	73	1291158000000
12	808	181	1291158000000
12	808	182	1291158000000
12	808	194	1291158000000
12	815	1	1264978800000
12	815	73	1264978800000
12	855	73	1264978800000
12	855	78	1264978800000
12	855	79	1264978800000
12	855	170	1264978800000
12	872	179	1272664800000
12	872	188	1272664800000
12	872	190	1272664800000
12	883	1	1264978800000
12	883	5	1264978800000
12	883	7	1264978800000
12	883	82	1264978800000
12	930	1	1272664800000
12	930	7	1272664800000
12	930	89	1272664800000
12	951	72	1291158000000
12	951	73	1291158000000
12	951	192	1291158000000
12	955	1	1288566000000
12	955	7	1288566000000
12	955	89	1288566000000
12	966	72	1264978800000
12	966	78	1264978800000
12	966	79	1264978800000
12	967	24	1288566000000
12	967	73	1288566000000
12	967	79	1288566000000
12	972	18	1264978800000
12	972	24	1264978800000
12	972	39	1264978800000
12	978	1	1264978800000
12	978	72	1264978800000
12	978	73	1264978800000
12	978	177	1264978800000
12	991	18	1291158000000
12	991	24	1264978800000
12	991	73	1264978800000
12	991	79	1291158000000
12	991	81	1291158000000
12	1034	24	1280613600000
12	1034	73	1280613600000
12	1034	79	1280613600000
12	1042	24	1293836400000
12	1042	167	1293836400000
12	1044	1	1264978800000
12	1044	73	1264978800000
12	1044	177	1264978800000
12	1055	73	1275343200000
12	1055	78	1275343200000
12	1055	79	1275343200000
12	1055	188	1275343200000
12	1055	196	1275343200000
12	1098	18	1280613600000
12	1098	79	1280613600000
12	1104	1	1264978800000
12	1104	6	1264978800000
12	1104	73	1264978800000
12	1118	1	1285884000000
12	1118	73	1285884000000
12	1118	78	1285884000000
12	1118	79	1285884000000
12	1132	73	1267398000000
12	1132	191	1267398000000
12	1145	1	1264978800000
12	1145	72	1264978800000
12	1145	73	1264978800000
12	1145	177	1264978800000
12	1151	73	1272664800000
12	1151	79	1272664800000
12	1151	81	1272664800000
12	1151	84	1272664800000
12	1151	195	1272664800000
12	1179	78	1264978800000
12	1179	79	1264978800000
12	1179	181	1264978800000
12	1179	182	1264978800000
12	1181	176	1264978800000
12	1181	178	1264978800000
12	1181	180	1264978800000
12	1181	186	1264978800000
12	1182	79	1264978800000
12	1182	176	1264978800000
12	1182	178	1264978800000
12	1185	176	1272664800000
12	1185	178	1272664800000
12	1185	180	1272664800000
12	1185	186	1272664800000
12	1185	194	1272664800000
12	1194	73	1264978800000
12	1194	176	1264978800000
12	1194	178	1264978800000
12	1197	73	1264978800000
12	1197	176	1264978800000
12	1197	178	1264978800000
12	1200	78	1264978800000
12	1200	79	1264978800000
12	1200	176	1264978800000
12	1200	178	1264978800000
12	1200	180	1264978800000
12	1270	61	1264978800000
12	1274	1	1283292000000
12	1274	5	1283292000000
12	1375	73	1293836400000
12	1375	79	1293836400000
12	1375	81	1293836400000
12	1375	84	1293836400000
12	1377	73	1293836400000
12	1377	78	1293836400000
12	1377	79	1293836400000
12	1377	81	1293836400000
12	1406	73	1264978800000
12	1406	78	1264978800000
12	1406	181	1264978800000
12	1406	182	1264978800000
12	1444	24	1264978800000
12	1444	102	1264978800000
12	1444	167	1264978800000
12	1455	102	1293836400000
12	1455	103	1293836400000
12	1475	24	1293836400000
12	1475	39	1293836400000
12	1510	73	1272664800000
12	1510	78	1272664800000
12	1510	79	1272664800000
12	1510	81	1272664800000
12	1510	84	1272664800000
12	1573	24	1264978800000
12	1609	18	1272664800000
12	1609	24	1272664800000
12	1613	102	1264978800000
12	1613	103	1288566000000
12	1670	73	1298934000000
12	1670	176	1298934000000
12	1670	178	1298934000000
12	1670	180	1298934000000
12	1673	30	1288566000000
12	1673	73	1288566000000
12	1673	79	1288566000000
12	1673	109	1288566000000
12	1677	61	1267398000000
12	1677	189	1267398000000
12	1714	6	1280613600000
12	1714	30	1280613600000
12	1714	61	1280613600000
12	1714	73	1280613600000
12	1795	24	1291158000000
12	1795	73	1291158000000
12	1795	134	1291158000000
12	1795	192	1291158000000
12	1797	30	1267398000000
12	1797	73	1267398000000
12	1797	78	1267398000000
12	1797	79	1267398000000
12	1852	72	1293836400000
12	1852	73	1293836400000
12	1852	78	1293836400000
12	1852	183	1293836400000
12	1854	72	1264978800000
12	1854	78	1264978800000
12	1854	79	1264978800000
12	1859	73	1291158000000
12	1859	78	1291158000000
12	1859	79	1291158000000
12	1859	183	1291158000000
12	1860	79	1264978800000
12	1860	102	1264978800000
12	1860	103	1264978800000
12	1863	103	1296514800000
12	1863	194	1296514800000
12	1863	198	1296514800000
12	1979	79	1272664800000
12	1979	102	1272664800000
12	1979	103	1272664800000
12	1979	198	1272664800000
12	2014	1	1264978800000
12	2014	7	1264978800000
12	2014	179	1264978800000
12	2018	18	1272664800000
12	2018	24	1272664800000
12	2018	39	1272664800000
12	2075	14	1280613600000
12	2121	73	1272664800000
12	2121	78	1272664800000
12	2121	79	1272664800000
12	2121	81	1272664800000
12	2121	84	1272664800000
12	2150	73	1264978800000
12	2150	78	1264978800000
12	2150	180	1264978800000
12	2179	102	1264978800000
12	2179	103	1264978800000
12	2179	197	1264978800000
12	2370	1	1264978800000
12	2370	5	1264978800000
12	2370	82	1264978800000
12	2380	1	1285884000000
12	2380	72	1285884000000
12	2380	73	1285884000000
12	2380	79	1285884000000
12	2380	177	1285884000000
12	2436	73	1298934000000
12	2436	134	1298934000000
12	2436	193	1298934000000
12	2439	24	1264978800000
12	2439	193	1264978800000
12	2449	193	1304596135526
12	2500	18	1264978800000
12	2500	39	1264978800000
12	2500	90	1264978800000
12	2643	73	1264978800000
12	2643	176	1264978800000
12	2643	178	1264978800000
12	2643	180	1264978800000
12	2738	73	1291158000000
12	2738	78	1291158000000
12	2738	79	1291158000000
12	2738	181	1291158000000
12	2745	14	1264978800000
12	2745	18	1264978800000
12	2745	39	1264978800000
12	2745	90	1264978800000
12	2839	73	1293836400000
12	2839	81	1293836400000
12	2839	109	1293836400000
12	2850	176	1264978800000
12	2850	178	1264978800000
12	2850	180	1264978800000
12	2850	194	1264978800000
12	2923	102	1264978800000
12	2923	103	1264978800000
12	2927	102	1293836400000
12	2927	103	1293836400000
12	2940	1	1288566000000
12	2941	72	1264978800000
12	2941	73	1264978800000
12	2941	78	1264978800000
12	2941	79	1264978800000
12	2956	73	1264978800000
12	2956	78	1264978800000
12	2956	177	1264978800000
12	2976	102	1264978800000
12	2976	103	1264978800000
12	2978	78	1264978800000
12	2978	79	1264978800000
12	3085	72	1264978800000
12	3085	73	1264978800000
12	3085	78	1264978800000
12	3113	24	1264978800000
12	3113	73	1264978800000
12	3113	134	1264978800000
12	3113	192	1264978800000
12	3124	73	1285884000000
12	3124	78	1285884000000
12	3124	79	1285884000000
12	3124	179	1285884000000
12	3238	73	1270072800000
12	3238	78	1270072800000
12	3238	79	1270072800000
12	3238	188	1270072800000
12	3238	196	1270072800000
12	3240	1	1264978800000
12	3240	2	1264978800000
12	3240	72	1264978800000
12	3240	177	1264978800000
12	3317	102	1293836400000
12	3317	103	1293836400000
12	3317	167	1293836400000
12	3404	18	1285884000000
12	3404	24	1285884000000
12	3468	81	1280613600000
12	3468	84	1280613600000
12	3560	184	1264978800000
12	3616	73	1277935200000
12	3616	81	1277935200000
12	3616	84	1277935200000
12	3667	102	1264978800000
12	3667	103	1264978800000
12	3667	167	1264978800000
12	3859	72	1291158000000
12	3859	73	1291158000000
12	3859	78	1291158000000
12	3859	79	1291158000000
12	3928	72	1291158000000
12	3928	73	1291158000000
12	3928	78	1291158000000
12	3928	79	1291158000000
12	3931	24	1291158000000
12	3931	73	1291158000000
12	3931	109	1291158000000
12	4036	18	1264978800000
12	4036	39	1264978800000
12	4036	90	1264978800000
12	4074	73	1285884000000
12	4074	79	1285884000000
12	4074	81	1285884000000
12	4074	84	1285884000000
12	4104	73	1264978800000
12	4104	176	1264978800000
12	4104	178	1264978800000
12	4104	180	1264978800000
12	4135	7	1264978800000
12	4135	89	1264978800000
12	4135	179	1264978800000
12	4255	78	1264978800000
12	4255	79	1264978800000
12	4255	81	1264978800000
12	4262	79	1264978800000
12	4262	176	1264978800000
12	4292	24	1264978800000
12	4297	24	1288566000000
12	4428	73	1264978800000
12	4428	78	1264978800000
12	4428	79	1264978800000
12	4562	24	1291158000000
12	4562	167	1291158000000
12	4567	72	1267398000000
12	4567	73	1267398000000
12	4567	188	1267398000000
12	4567	196	1267398000000
12	4572	72	1267398000000
12	4572	73	1267398000000
12	4572	188	1267398000000
12	4572	196	1267398000000
12	4740	72	1272664800000
12	4740	73	1272664800000
12	4740	78	1272664800000
12	4740	183	1272664800000
12	4923	184	1272664800000
12	4923	191	1272664800000
12	5079	61	1272664800000
12	5079	79	1272664800000
12	5079	179	1272664800000
12	5217	73	1264978800000
12	5217	78	1264978800000
12	5217	79	1264978800000
12	5478	18	1285884000000
12	5478	79	1285884000000
12	5746	134	1285884000000
12	5746	185	1285884000000
12	5746	195	1285884000000
12	6006	73	1272664800000
12	6006	78	1272664800000
12	6006	79	1272664800000
12	6006	81	1272664800000
12	6006	185	1272664800000
12	6191	79	1264978800000
12	6191	176	1264978800000
12	6191	178	1264978800000
12	6202	79	1264978800000
12	6202	81	1264978800000
12	6202	84	1264978800000
12	6390	184	1264978800000
12	6390	191	1264978800000
12	6461	176	1264978800000
12	6461	178	1264978800000
12	6461	186	1264978800000
12	6621	102	1264978800000
12	6621	103	1264978800000
12	6621	197	1264978800000
12	6762	14	1267398000000
12	6762	18	1267398000000
12	6772	176	1264978800000
12	6772	178	1264978800000
12	6772	180	1264978800000
12	6772	186	1264978800000
12	6853	134	1264978800000
12	6853	185	1264978800000
12	7276	81	1272664800000
12	7276	134	1272664800000
12	7276	185	1272664800000
12	7639	1	1264978800000
12	7639	2	1264978800000
12	7639	73	1264978800000
12	7639	177	1264978800000
12	7711	73	1264978800000
12	7711	78	1264978800000
12	7711	79	1264978800000
12	7711	170	1264978800000
12	7766	102	1264978800000
12	7766	103	1264978800000
12	7766	167	1264978800000
12	8047	73	1285884000000
12	8047	79	1285884000000
12	8047	183	1285884000000
12	8350	1	1264978800000
12	8350	78	1264978800000
12	8350	79	1264978800000
12	8350	177	1264978800000
12	8356	18	1285884000000
12	8356	39	1285884000000
12	9160	24	1264978800000
12	9160	102	1264978800000
12	9160	195	1264978800000
12	9262	73	1267398000000
12	9262	78	1267398000000
12	9262	79	1267398000000
12	9762	14	1293836400000
12	9762	18	1293836400000
12	10161	61	1264978800000
12	10737	72	1264978800000
12	10737	73	1264978800000
12	10737	183	1264978800000
12	10737	194	1264978800000
12	10824	78	1267398000000
12	10824	134	1267398000000
12	10824	183	1267398000000
12	10825	1	1298934000000
12	10825	2	1298934000000
12	10825	73	1298934000000
12	10825	78	1298934000000
12	10825	79	1298934000000
12	10827	73	1270072800000
12	10827	179	1270072800000
12	11222	72	1285884000000
12	11222	73	1285884000000
12	11222	78	1285884000000
12	11222	79	1285884000000
12	11222	185	1285884000000
12	12288	184	1293836400000
12	12288	191	1293836400000
12	12573	73	1264978800000
12	12573	78	1264978800000
12	12573	79	1264978800000
12	12573	81	1264978800000
12	12918	73	1272664800000
12	12918	79	1272664800000
12	12918	81	1272664800000
12	12918	195	1272664800000
12	13147	79	1272664800000
12	13147	81	1272664800000
12	13147	134	1272664800000
12	13214	2	1280613600000
12	13214	72	1280613600000
12	13214	73	1280613600000
12	13214	78	1280613600000
12	14340	102	1264978800000
12	14340	103	1264978800000
12	14340	197	1264978800000
12	15189	81	1285884000000
12	15371	24	1264978800000
12	15371	134	1264978800000
12	15371	185	1264978800000
12	15566	78	1264978800000
12	15566	79	1264978800000
12	17895	73	1272664800000
12	17895	79	1272664800000
12	17895	109	1272664800000
12	18515	73	1272664800000
12	18515	79	1272664800000
12	18515	81	1272664800000
12	18630	179	1264978800000
12	18630	190	1264978800000
13	55	18	1246399200000
13	55	24	1246399200000
13	55	39	1246399200000
13	55	124	1246399200000
13	55	130	1246399200000
13	55	200	1246399200000
13	55	201	1246399200000
13	55	202	1246399200000
13	55	203	1246399200000
13	55	204	1246399200000
13	55	205	1246399200000
13	55	208	1246399200000
13	67	18	1246399200000
13	67	24	1246399200000
13	67	39	1246399200000
13	67	124	1246399200000
13	67	130	1246399200000
13	67	199	1251756000000
13	67	200	1246399200000
13	67	201	1246399200000
13	67	202	1246399200000
13	67	203	1246399200000
13	67	204	1246399200000
13	67	205	1246399200000
13	67	209	1251756000000
13	89	18	1246399200000
13	89	24	1246399200000
13	89	39	1246399200000
13	89	49	1257030000000
13	89	124	1246399200000
13	89	130	1246399200000
13	89	134	1246399200000
13	89	167	1246399200000
13	89	199	1246399200000
13	89	200	1246399200000
13	89	201	1246399200000
13	89	202	1246399200000
13	89	203	1246399200000
13	89	204	1246399200000
13	89	205	1246399200000
13	89	206	1254348000000
13	89	207	1254348000000
13	89	208	1246399200000
13	89	209	1251756000000
13	89	213	1259622000000
13	89	214	1259622000000
13	89	215	1259622000000
13	89	228	1257030000000
13	89	229	1257030000000
13	89	230	1257030000000
13	89	231	1257030000000
13	89	232	1254348000000
13	89	233	1254348000000
13	89	234	1254348000000
13	89	235	1257030000000
13	293	24	1246399200000
13	293	130	1246399200000
13	293	200	1246399200000
13	293	201	1246399200000
13	298	24	1251756000000
13	298	130	1251756000000
13	298	199	1251756000000
13	298	206	1251756000000
13	298	210	1251756000000
13	333	24	1246399200000
13	333	130	1246399200000
13	333	200	1246399200000
13	333	201	1246399200000
13	1580	167	1254348000000
13	1580	211	1254348000000
13	1580	212	1254348000000
13	1580	224	1254348000000
13	1580	225	1254348000000
13	1580	226	1254348000000
13	1580	227	1254348000000
13	3397	167	1254348000000
13	3397	216	1251756000000
13	3397	217	1254348000000
13	3397	218	1251756000000
13	3397	219	1251756000000
13	3397	220	1251756000000
13	3397	221	1251756000000
13	3397	222	1254348000000
13	3397	223	1251756000000
14	59	16	1212271200000
14	59	25	1212271200000
14	59	269	1212271200000
14	98	16	1212271200000
14	98	25	1212271200000
14	98	269	1212271200000
14	98	275	1212271200000
14	99	16	1217541600000
14	99	25	1217541600000
14	193	16	1212271200000
14	193	25	1212271200000
14	193	109	1212271200000
14	429	25	1212271200000
14	429	242	1212271200000
14	441	16	1212271200000
14	441	25	1212271200000
14	441	275	1212271200000
14	549	245	1217541600000
14	549	247	1217541600000
14	549	250	1217541600000
14	549	266	1217541600000
14	549	271	1217541600000
14	550	16	1217541600000
14	550	25	1217541600000
14	550	245	1217541600000
14	550	248	1217541600000
14	550	249	1217541600000
14	550	263	1217541600000
14	550	267	1217541600000
14	552	16	1217541600000
14	552	25	1304596191912
14	552	242	1304596226144
14	552	245	1304596223989
14	552	248	1304596214214
14	552	249	1304596215240
14	552	263	1304596187726
14	552	266	1217541600000
14	552	267	1304596194417
14	552	268	1304596197640
14	552	272	1304596177553
14	552	274	1304596176284
14	557	75	1217541600000
14	557	245	1217541600000
14	557	248	1217541600000
14	557	249	1217541600000
14	557	263	1217541600000
14	557	267	1217541600000
14	559	75	1217541600000
14	559	245	1217541600000
14	559	248	1217541600000
14	559	249	1217541600000
14	559	253	1217541600000
14	559	259	1217541600000
14	563	247	1217541600000
14	563	252	1217541600000
14	563	254	1217541600000
14	573	75	1217541600000
14	573	182	1217541600000
14	573	242	1217541600000
14	573	245	1217541600000
14	573	248	1217541600000
14	573	249	1217541600000
14	573	267	1217541600000
14	594	88	1217541600000
14	594	245	1217541600000
14	594	247	1217541600000
14	594	250	1217541600000
14	594	252	1217541600000
14	594	254	1217541600000
14	612	16	1212271200000
14	612	24	1212271200000
14	612	25	1212271200000
14	612	109	1212271200000
14	612	242	1212271200000
14	852	16	1212271200000
14	852	25	1212271200000
14	852	275	1212271200000
14	857	181	1217541600000
14	857	182	1217541600000
14	874	24	1212271200000
14	874	25	1212271200000
14	874	109	1212271200000
14	877	16	1212271200000
14	877	109	1212271200000
14	877	239	1212271200000
14	877	240	1212271200000
14	877	241	1212271200000
14	877	246	1212271200000
14	985	16	1212271200000
14	985	25	1212271200000
14	986	251	1217541600000
14	997	16	1212271200000
14	997	25	1212271200000
14	997	202	1212271200000
14	1000	16	1217541600000
14	1000	25	1217541600000
14	1000	202	1217541600000
14	1000	269	1217541600000
14	1001	16	1217541600000
14	1001	25	1217541600000
14	1001	202	1217541600000
14	1001	269	1217541600000
14	1013	16	1212271200000
14	1013	25	1212271200000
14	1013	202	1212271200000
14	1013	269	1212271200000
14	1019	16	1217541600000
14	1019	25	1217541600000
14	1019	202	1217541600000
14	1019	269	1217541600000
14	1027	16	1212271200000
14	1027	25	1212271200000
14	1027	202	1212271200000
14	1027	269	1212271200000
14	1083	16	1212271200000
14	1083	25	1212271200000
14	1083	275	1212271200000
14	1206	182	1217541600000
14	1206	253	1217541600000
14	1206	259	1217541600000
14	1206	260	1217541600000
14	1206	261	1217541600000
14	1206	262	1217541600000
14	1225	251	1217541600000
14	1227	245	1217541600000
14	1227	247	1217541600000
14	1227	268	1217541600000
14	1227	271	1217541600000
14	1227	272	1217541600000
14	1227	276	1217541600000
14	1360	25	1217541600000
14	1830	88	1217541600000
14	1830	245	1217541600000
14	1830	247	1217541600000
14	1830	250	1217541600000
14	1830	252	1217541600000
14	1830	254	1217541600000
14	1878	16	1212271200000
14	1878	25	1212271200000
14	1878	275	1212271200000
14	1879	16	1212271200000
14	1879	25	1212271200000
14	1879	109	1212271200000
14	1883	242	1212271200000
14	1885	16	1212271200000
14	1885	24	1212271200000
14	1885	25	1212271200000
14	1889	16	1212271200000
14	1889	25	1212271200000
14	1889	109	1212271200000
14	1889	242	1212271200000
14	1892	16	1212271200000
14	1892	24	1212271200000
14	1892	25	1212271200000
14	1892	269	1212271200000
14	1895	16	1214863200000
14	1895	25	1214863200000
14	1895	202	1214863200000
14	1895	269	1214863200000
14	1896	16	1212271200000
14	1896	25	1212271200000
14	2029	16	1212271200000
14	2029	24	1212271200000
14	2029	25	1212271200000
14	2029	109	1212271200000
14	2029	265	1212271200000
14	2029	273	1212271200000
14	2033	16	1217541600000
14	2033	25	1217541600000
14	2033	265	1217541600000
14	2033	273	1217541600000
14	2033	279	1217541600000
14	2490	25	1212271200000
14	2490	265	1212271200000
14	2490	273	1212271200000
14	2490	279	1212271200000
14	2552	16	1212271200000
14	2552	24	1212271200000
14	2552	25	1212271200000
14	2629	16	1212271200000
14	2629	24	1212271200000
14	2629	25	1212271200000
14	2629	109	1212271200000
14	2637	16	1217541600000
14	2637	25	1217541600000
14	2637	265	1217541600000
14	2637	273	1217541600000
14	2637	279	1217541600000
14	2936	16	1212271200000
14	2936	24	1212271200000
14	2936	25	1212271200000
14	2936	269	1212271200000
14	2938	16	1212271200000
14	2938	25	1212271200000
14	2938	275	1212271200000
14	3008	251	1217541600000
14	3058	251	1217541600000
14	3058	256	1217541600000
14	3058	257	1217541600000
14	3281	16	1212271200000
14	3281	25	1212271200000
14	3281	109	1212271200000
14	3281	242	1212271200000
14	3430	25	1217541600000
14	3430	181	1217541600000
14	3430	245	1217541600000
14	3430	249	1217541600000
14	3430	253	1217541600000
14	3430	263	1217541600000
14	3439	182	1217541600000
14	3439	253	1217541600000
14	3439	259	1217541600000
14	3439	260	1217541600000
14	3439	261	1217541600000
14	3439	262	1217541600000
14	3443	181	1217541600000
14	3443	248	1217541600000
14	3443	272	1217541600000
14	3443	274	1217541600000
14	3443	276	1217541600000
14	3452	181	1217541600000
14	3452	253	1217541600000
14	3452	259	1217541600000
14	3455	182	1217541600000
14	3455	253	1217541600000
14	3455	259	1217541600000
14	3455	260	1217541600000
14	3455	261	1217541600000
14	3455	262	1217541600000
14	3458	247	1217541600000
14	3458	249	1217541600000
14	3458	250	1217541600000
14	3791	16	1217541600000
14	3791	25	1217541600000
14	3791	265	1217541600000
14	3791	273	1217541600000
14	3791	279	1217541600000
14	3896	251	1217541600000
14	3954	264	1212271200000
14	3954	276	1212271200000
14	4129	16	1212271200000
14	4129	25	1212271200000
14	4129	242	1212271200000
14	4129	252	1212271200000
14	4129	277	1212271200000
14	4494	16	1217541600000
14	4494	24	1217541600000
14	4494	25	1217541600000
14	4723	245	1217541600000
14	4723	248	1217541600000
14	4723	268	1217541600000
14	4723	276	1217541600000
14	4724	182	1217541600000
14	4724	253	1217541600000
14	4724	259	1217541600000
14	4724	260	1217541600000
14	4724	261	1217541600000
14	4724	262	1217541600000
14	5260	16	1212271200000
14	5260	25	1212271200000
14	5260	109	1212271200000
14	5434	239	1212271200000
14	5434	240	1212271200000
14	5434	241	1212271200000
14	5434	243	1212271200000
14	5434	244	1212271200000
14	5809	255	1217541600000
14	6073	16	1212271200000
14	6073	25	1212271200000
14	6073	109	1212271200000
14	6784	16	1212271200000
14	6784	24	1212271200000
14	6784	25	1212271200000
14	6784	109	1212271200000
14	6784	242	1212271200000
14	7038	16	1217541600000
14	7038	265	1217541600000
14	7038	273	1217541600000
14	7038	279	1217541600000
14	7155	241	1212271200000
14	7155	243	1212271200000
14	7155	264	1212271200000
14	7224	251	1214863200000
14	7224	256	1214863200000
14	7224	257	1214863200000
14	7224	258	1214863200000
14	7239	182	1217541600000
14	7239	253	1217541600000
14	7239	260	1217541600000
14	7239	261	1217541600000
14	7239	262	1217541600000
14	7329	16	1217541600000
14	7329	265	1217541600000
14	7329	273	1217541600000
14	7329	279	1217541600000
14	7837	16	1212271200000
14	7837	25	1212271200000
14	7837	239	1212271200000
14	7837	240	1212271200000
14	7837	241	1212271200000
14	7837	244	1212271200000
14	7927	16	1212271200000
14	7927	25	1212271200000
14	7927	109	1212271200000
14	8065	182	1217541600000
14	8065	253	1217541600000
14	8065	259	1217541600000
14	8065	260	1217541600000
14	8065	261	1217541600000
14	8065	262	1217541600000
14	8066	251	1214863200000
14	8066	256	1214863200000
14	8066	257	1214863200000
14	8066	258	1214863200000
14	8153	251	1214863200000
14	8153	256	1214863200000
14	8153	257	1214863200000
14	8153	258	1214863200000
14	8567	247	1217541600000
14	8567	268	1217541600000
14	8567	276	1217541600000
14	9267	239	1212271200000
14	9267	240	1212271200000
14	9267	241	1212271200000
14	9267	243	1212271200000
14	9267	275	1212271200000
14	9603	182	1217541600000
14	9603	253	1217541600000
14	9603	259	1217541600000
14	9603	260	1217541600000
14	9603	261	1217541600000
14	9603	262	1217541600000
14	9865	16	1217541600000
14	9865	25	1217541600000
14	9865	202	1217541600000
14	9865	269	1217541600000
14	9980	16	1212271200000
14	9980	202	1212271200000
14	10402	182	1217541600000
14	10402	253	1217541600000
14	10402	259	1217541600000
14	10402	260	1217541600000
14	10402	261	1217541600000
14	10402	262	1217541600000
14	10404	182	1217541600000
14	10404	253	1217541600000
14	10404	259	1217541600000
14	10404	260	1217541600000
14	10404	261	1217541600000
14	10404	262	1217541600000
14	10406	182	1217541600000
14	10406	253	1217541600000
14	10406	259	1217541600000
14	10406	260	1217541600000
14	10406	261	1217541600000
14	10406	262	1217541600000
14	10748	88	1217541600000
14	10748	245	1217541600000
14	10748	247	1217541600000
14	10748	250	1217541600000
14	10748	271	1217541600000
14	10762	75	1217541600000
14	10762	245	1217541600000
14	10762	247	1217541600000
14	10762	249	1217541600000
14	10762	266	1217541600000
14	10762	271	1217541600000
14	10947	88	1217541600000
14	10947	245	1217541600000
14	10947	247	1217541600000
14	10947	250	1217541600000
14	10947	252	1217541600000
14	10947	254	1217541600000
14	10972	245	1217541600000
14	10972	248	1217541600000
14	10972	249	1217541600000
14	12049	242	1212271200000
14	12912	243	1212271200000
14	12912	244	1212271200000
14	12912	255	1212271200000
14	12912	264	1212271200000
14	12912	278	1212271200000
14	12921	241	1212271200000
14	12921	244	1212271200000
14	12921	264	1212271200000
14	13666	264	1212271200000
14	14124	251	1214863200000
14	14124	256	1214863200000
14	14124	257	1214863200000
14	14124	258	1214863200000
14	14378	245	1217541600000
14	14378	247	1217541600000
14	14378	250	1217541600000
14	14378	266	1217541600000
14	14378	271	1217541600000
14	14453	245	1217541600000
14	14453	248	1220220000000
14	14688	239	1212271200000
14	14688	240	1212271200000
14	14688	241	1212271200000
14	14688	243	1212271200000
14	14688	244	1212271200000
14	14925	240	1212271200000
14	14925	255	1212271200000
14	15995	242	1212271200000
14	16863	16	1217541600000
14	16863	109	1217541600000
14	16863	241	1217541600000
14	16863	246	1217541600000
14	16888	182	1217541600000
14	16888	253	1217541600000
14	16888	259	1217541600000
14	16888	260	1217541600000
14	16888	261	1217541600000
14	16888	262	1217541600000
14	17211	245	1217541600000
14	17211	247	1217541600000
14	17211	250	1217541600000
14	17211	266	1217541600000
14	17211	271	1217541600000
14	17703	16	1217541600000
14	17703	109	1217541600000
14	17703	241	1217541600000
14	17703	243	1217541600000
14	17703	246	1217541600000
14	17816	182	1217541600000
14	17816	253	1217541600000
14	17816	259	1217541600000
14	17816	260	1217541600000
14	17816	261	1217541600000
14	17816	262	1217541600000
14	18343	242	1212271200000
14	18571	182	1217541600000
14	18571	253	1217541600000
14	18571	259	1217541600000
14	18571	260	1217541600000
14	18571	261	1217541600000
14	18571	262	1217541600000
14	18637	182	1217541600000
14	18637	253	1217541600000
14	18637	259	1217541600000
14	18637	260	1217541600000
14	18637	261	1217541600000
14	18637	262	1217541600000
15	600	18	1249077600000
15	600	90	1249077600000
15	600	213	1259622000000
15	600	280	1249077600000
15	600	281	1249077600000
15	600	282	1249077600000
15	600	283	1259622000000
15	600	284	1259622000000
15	600	285	1259622000000
15	600	286	1259622000000
15	600	287	1259622000000
15	600	288	1259622000000
15	600	289	1259622000000
15	600	290	1298934000000
16	58	18	1288566000000
16	58	79	1288566000000
16	58	81	1288566000000
16	97	81	1288566000000
16	97	130	1288566000000
16	97	134	1288566000000
16	97	296	1288566000000
16	313	24	1288566000000
16	313	81	1288566000000
16	313	109	1288566000000
16	313	130	1288566000000
16	313	296	1288566000000
16	346	81	1275343200000
16	346	296	1275343200000
16	358	24	1296514800000
16	358	130	1296514800000
16	358	167	1296514800000
16	454	79	1291158000000
16	454	81	1291158000000
16	634	297	1209592800000
16	635	24	1285884000000
16	635	297	1209592800000
16	635	319	1209592800000
16	636	24	1280613600000
16	636	167	1280613600000
16	636	293	1280613600000
16	638	167	1209592800000
16	638	308	1209592800000
16	640	24	1291158000000
16	640	73	1228086000000
16	640	130	1291158000000
16	640	291	1291158000000
16	640	293	1291158000000
16	640	294	1291158000000
16	643	73	1280613600000
16	643	79	1280613600000
16	643	185	1280613600000
16	643	293	1280613600000
16	644	18	1277935200000
16	644	24	1277935200000
16	644	39	1277935200000
16	645	102	1285884000000
16	645	103	1285884000000
16	645	167	1285884000000
16	645	291	1285884000000
16	647	24	1277935200000
16	647	81	1285884000000
16	647	130	1285884000000
16	647	199	1285884000000
16	647	293	1277935200000
16	647	303	1277935200000
16	648	291	1285884000000
16	648	292	1285884000000
16	648	294	1285884000000
16	648	307	1285884000000
16	648	310	1285884000000
16	648	312	1285884000000
16	648	313	1285884000000
16	650	79	1285884000000
16	650	231	1285884000000
16	650	293	1212271200000
16	650	294	1285884000000
16	650	297	1285884000000
16	650	306	1285884000000
16	655	24	1285884000000
16	655	39	1285884000000
16	655	299	1285884000000
16	655	302	1285884000000
16	655	321	1285884000000
16	656	102	1285884000000
16	656	103	1285884000000
16	656	167	1285884000000
16	656	291	1285884000000
16	656	300	1285884000000
16	656	304	1285884000000
16	657	24	1277935200000
16	657	301	1277935200000
16	662	167	1214863200000
16	667	73	1285884000000
16	667	79	1285884000000
16	667	130	1285884000000
16	667	291	1285884000000
16	667	293	1285884000000
16	667	294	1285884000000
16	667	297	1285884000000
16	667	299	1285884000000
16	668	24	1275343200000
16	668	73	1275343200000
16	668	79	1275343200000
16	672	320	1228086000000
16	675	73	1222812000000
16	675	79	1222812000000
16	675	293	1222812000000
16	677	199	1285884000000
16	677	231	1209592800000
16	678	73	1277935200000
16	678	79	1277935200000
16	678	81	1277935200000
16	726	73	1285884000000
16	891	24	1285884000000
16	891	130	1285884000000
16	891	292	1285884000000
16	1045	73	1285884000000
16	1045	79	1285884000000
16	1379	18	1285884000000
16	1379	79	1285884000000
16	1379	81	1285884000000
16	1458	24	1288566000000
16	1458	130	1288566000000
16	1575	24	1285884000000
16	1575	79	1285884000000
16	1575	81	1285884000000
16	2303	130	1280613600000
16	2303	185	1280613600000
16	2303	231	1280613600000
16	2303	292	1280613600000
16	2303	299	1280613600000
16	2548	24	1291158000000
16	2548	130	1291158000000
16	2607	79	1285884000000
16	2607	109	1285884000000
16	2607	185	1285884000000
16	2645	24	1293836400000
16	2645	81	1293836400000
16	2645	292	1293836400000
16	2659	73	1293836400000
16	2659	78	1293836400000
16	3367	73	1288566000000
16	3367	78	1288566000000
16	3367	79	1288566000000
16	3367	109	1288566000000
16	3500	24	1277935200000
16	3500	130	1277935200000
16	4769	24	1288566000000
16	4769	39	1288566000000
16	4769	130	1288566000000
16	5151	24	1304596242695
16	5151	81	1304596272248
16	5151	130	1304596239074
16	5151	296	1304596260969
16	5151	321	1304596273351
16	5244	73	1291158000000
16	5244	78	1291158000000
16	5553	73	1285884000000
16	5553	79	1285884000000
16	5553	81	1285884000000
16	5553	134	1285884000000
16	5553	185	1285884000000
16	5591	24	1280613600000
16	5591	231	1280613600000
16	5726	24	1288566000000
16	5726	79	1288566000000
16	5726	81	1288566000000
16	5726	296	1288566000000
16	9844	167	1277935200000
16	9844	302	1277935200000
16	11571	81	1288566000000
16	11571	185	1288566000000
16	11571	296	1288566000000
16	11728	24	1288566000000
16	11728	79	1288566000000
16	11728	109	1288566000000
16	11728	134	1288566000000
16	12037	24	1285884000000
16	12037	185	1285884000000
16	12037	231	1285884000000
16	13361	24	1285884000000
16	13361	79	1285884000000
16	13361	231	1285884000000
16	13361	306	1285884000000
16	13440	301	1298934000000
16	13440	321	1298934000000
16	14265	73	1296514800000
16	14265	79	1296514800000
16	15914	24	1285884000000
16	15914	73	1285884000000
16	15914	79	1285884000000
16	15914	291	1285884000000
16	15914	297	1285884000000
16	16671	18	1285884000000
16	16671	79	1285884000000
16	16671	81	1285884000000
16	16671	199	1285884000000
16	16671	309	1285884000000
16	16917	24	1285884000000
16	16917	93	1285884000000
16	16917	231	1285884000000
16	16917	292	1285884000000
17	3716	200	1246399200000
17	3716	323	1246399200000
17	3716	324	1246399200000
17	3716	325	1246399200000
17	3716	326	1246399200000
18	389	23	1201820400000
18	722	90	1201820400000
18	722	327	1201820400000
20	752	341	1272664800000
20	752	343	1272664800000
20	1990	344	1288566000000
20	3504	59	1288566000000
20	3504	341	1288566000000
20	5067	178	1272664800000
20	11126	342	1291158000000
20	17450	15	1272664800000
20	17450	47	1272664800000
21	55	18	1157061600000
21	55	24	1157061600000
21	55	25	1157061600000
21	55	39	1157061600000
21	55	49	1157061600000
21	55	79	1157061600000
21	55	81	1157061600000
21	55	90	1157061600000
21	55	127	1157061600000
21	55	130	1157061600000
21	55	187	1157061600000
21	55	200	1157061600000
21	55	203	1157061600000
21	55	208	1157061600000
21	55	308	1157061600000
21	55	309	1157061600000
21	55	346	1157061600000
21	55	347	1157061600000
21	55	348	1157061600000
21	55	350	1157061600000
21	55	351	1157061600000
21	55	352	1157061600000
21	55	357	1157061600000
21	55	358	1157061600000
21	55	359	1157061600000
21	55	360	1157061600000
21	55	363	1157061600000
21	55	365	1157061600000
21	55	366	1157061600000
21	55	369	1157061600000
21	55	372	1164927600000
21	289	24	1157061600000
21	289	39	1157061600000
21	289	73	1157061600000
21	289	79	1157061600000
21	289	127	1157061600000
21	289	130	1157061600000
21	289	200	1157061600000
21	289	203	1157061600000
21	289	346	1157061600000
21	289	347	1157061600000
21	289	348	1157061600000
21	289	349	1157061600000
21	289	350	1157061600000
21	289	353	1157061600000
21	289	354	1157061600000
21	289	359	1157061600000
[truncated: 184,480 more rows]
