# Supplementary material for: A social recommendation model based on adaptive residual graph convolution networks
Source: PeerJ Comput Sci. 2025 Jul 16;11:e3010. doi: 10.7717/peerj-cs.3010 (PMC12453798; doi:10.7717/peerj-cs.3010)
Supplement: Supplemental Information 1 [file peerj-cs-11-3010-s001.zip › SocialGCNRI-master/data/raw/lastfm/user_taggedartists.dat]

userID	artistID	tagID	day	month	year
2	52	13	1	4	2009
2	52	15	1	4	2009
2	52	18	1	4	2009
2	52	21	1	4	2009
2	52	41	1	4	2009
2	63	13	1	4	2009
2	63	14	1	4	2009
2	63	23	1	4	2009
2	63	40	1	4	2009
2	73	13	1	4	2009
2	73	14	1	4	2009
2	73	15	1	4	2009
2	73	18	1	4	2009
2	73	20	1	4	2009
2	73	21	1	4	2009
2	73	22	1	4	2009
2	73	26	1	4	2009
2	94	13	1	4	2009
2	94	15	1	4	2009
2	94	20	1	4	2009
2	94	21	1	4	2009
2	94	22	1	4	2009
2	94	36	1	4	2009
2	94	37	1	4	2009
2	94	39	1	4	2009
2	96	19	1	4	2009
2	96	24	1	4	2009
2	995	16	1	5	2009
2	995	17	1	5	2009
2	995	24	1	5	2009
2	995	25	1	5	2009
2	995	42	1	5	2009
2	995	43	1	5	2009
2	3894	16	1	5	2009
2	3894	32	1	5	2009
2	3894	33	1	5	2009
2	6160	14	1	5	2009
2	6160	34	1	5	2009
2	6177	13	1	5	2009
2	6177	14	1	5	2009
2	6177	15	1	5	2009
2	6177	20	1	5	2009
2	6177	38	1	5	2009
2	9322	18	1	5	2009
2	9322	35	1	5	2009
3	101	14	1	2	2010
3	101	15	1	3	2009
3	101	33	1	2	2009
3	101	44	1	7	2009
3	101	45	1	7	2009
3	101	46	1	3	2009
3	101	47	1	2	2010
3	101	48	1	8	2009
3	101	49	1	3	2009
3	101	50	1	7	2009
3	101	51	1	8	2009
3	101	52	1	10	2010
3	101	53	1	5	2010
3	101	54	1	9	2009
3	101	55	1	7	2009
3	101	56	1	7	2009
3	101	57	1	3	2010
3	101	58	1	11	2009
3	101	63	1	11	2010
3	101	64	1	8	2010
3	101	65	1	3	2010
3	101	68	1	10	2009
3	101	71	1	2	2010
3	102	14	1	9	2009
3	102	15	1	8	2010
3	102	18	1	9	2009
3	102	33	1	9	2009
3	102	44	1	8	2010
3	102	45	1	8	2010
3	102	46	1	8	2010
3	102	69	1	9	2009
3	106	14	1	11	2010
3	106	33	1	11	2010
3	106	34	1	11	2010
3	106	44	1	11	2010
3	106	52	1	11	2010
3	108	15	1	2	2009
3	108	33	1	2	2009
3	108	46	1	2	2009
3	108	47	1	10	2009
3	108	49	1	2	2009
3	108	55	1	2	2009
3	122	15	1	2	2009
3	122	33	1	2	2009
3	122	46	1	2	2009
3	128	14	1	2	2010
3	128	53	1	2	2010
3	130	14	1	8	2010
3	130	33	1	8	2010
3	130	44	1	8	2010
3	130	66	1	8	2010
3	134	14	1	9	2010
3	134	33	1	9	2010
3	134	34	1	9	2010
3	134	70	1	9	2010
3	137	44	1	10	2009
4	51	16	1	12	2007
4	51	25	1	3	2007
4	53	18	1	10	2007
4	64	13	1	6	2007
4	64	18	1	12	2009
4	70	18	1	10	2007
4	72	18	1	6	2007
4	80	18	1	10	2007
4	99	73	1	12	2007
4	151	14	1	6	2007
4	152	75	1	3	2007
4	153	74	1	12	2007
4	154	79	1	10	2007
4	156	79	1	6	2007
4	157	24	1	10	2007
4	162	77	1	9	2007
4	163	75	1	7	2007
4	164	93	1	6	2007
4	165	18	1	10	2007
4	167	80	1	5	2007
4	170	78	1	4	2007
4	171	73	1	11	2007
4	173	78	1	6	2007
4	174	88	1	6	2007
4	175	14	1	6	2007
4	180	24	1	12	2007
4	180	72	1	12	2007
4	181	82	1	3	2007
4	183	85	1	4	2007
4	184	24	1	10	2007
4	185	73	1	12	2007
4	188	76	1	6	2007
4	192	24	1	10	2007
4	193	25	1	5	2007
4	217	84	1	3	2007
4	463	24	1	10	2007
4	467	24	1	10	2007
4	632	87	1	10	2007
4	706	72	1	10	2007
4	726	89	1	10	2007
4	918	1	1	5	2008
4	918	91	1	5	2007
4	920	76	1	3	2007
4	1009	90	1	4	2007
4	1248	73	1	10	2007
4	1295	86	1	12	2007
4	1385	84	1	4	2007
4	1713	18	1	11	2007
4	1745	18	1	10	2007
4	1810	72	1	12	2007
4	1824	15	1	6	2007
4	1870	92	1	3	2007
4	1873	78	1	3	2007
4	1917	7	1	8	2007
4	2370	76	1	9	2007
4	2961	6	1	5	2007
4	3416	76	1	9	2007
4	3863	90	1	10	2007
4	3988	74	1	4	2008
4	8266	83	1	10	2007
4	8512	73	1	10	2007
5	53	95	1	4	2008
5	154	94	1	4	2008
5	182	95	1	4	2008
5	182	99	1	4	2008
5	190	95	1	4	2008
5	195	95	1	4	2008
5	197	95	1	9	2010
5	200	98	1	8	2010
5	202	95	1	4	2008
5	215	95	1	4	2008
5	216	94	1	8	2010
5	222	94	1	4	2008
5	232	94	1	4	2008
5	233	94	1	4	2008
5	236	99	1	4	2008
5	447	98	1	4	2008
5	618	96	1	4	2008
5	618	97	1	11	2009
5	618	99	1	4	2008
5	733	96	1	4	2008
5	862	94	1	4	2008
5	863	96	1	4	2008
5	951	95	1	4	2008
5	1123	95	1	4	2008
5	1239	95	1	4	2008
5	1383	97	1	12	2008
5	2786	96	1	4	2008
5	3203	94	1	4	2008
5	3203	95	1	4	2008
5	3203	96	1	4	2008
5	3203	98	1	4	2008
5	3430	97	1	12	2008
5	3691	94	1	4	2008
5	3691	98	1	4	2008
5	3749	96	1	4	2008
5	4079	95	1	4	2008
5	4114	96	1	4	2008
5	8722	99	1	4	2008
5	10610	94	1	4	2008
5	10610	95	1	4	2008
5	12726	97	1	12	2008
5	13714	95	1	9	2008
5	13714	97	1	12	2008
6	243	117	1	1	2011
6	243	118	1	1	2011
6	243	119	1	1	2011
6	243	120	1	1	2011
6	244	100	1	1	2011
6	244	101	1	1	2011
6	244	112	1	1	2011
6	244	113	1	1	2011
6	244	114	1	1	2011
6	712	121	1	12	2008
6	2911	102	1	12	2008
6	2911	103	1	12	2008
6	2911	122	1	12	2008
6	2911	123	1	12	2008
7	55	127	1	5	2008
7	288	127	1	11	2007
7	288	128	1	4	2007
8	291	24	1	11	2006
8	291	130	1	11	2006
8	334	24	1	11	2006
8	334	30	1	11	2006
8	334	130	1	11	2006
8	334	131	1	11	2006
8	335	24	1	11	2006
8	335	30	1	11	2006
8	335	73	1	11	2006
8	345	30	1	11	2006
8	345	130	1	11	2006
8	345	134	1	11	2006
8	345	135	1	11	2006
8	345	136	1	11	2006
8	348	30	1	11	2006
8	348	73	1	11	2006
8	357	127	1	12	2006
8	14103	24	1	11	2006
8	14103	30	1	11	2006
8	14103	130	1	11	2006
9	8	73	1	6	2008
9	8	138	1	6	2008
9	8	139	1	6	2008
9	8	141	1	6	2008
9	209	73	1	11	2007
9	221	137	1	5	2008
9	229	73	1	11	2007
9	258	137	1	5	2008
9	370	138	1	11	2007
9	371	137	1	5	2008
9	372	137	1	5	2008
9	372	139	1	11	2007
9	373	146	1	10	2010
9	373	155	1	10	2010
9	373	156	1	10	2010
9	373	157	1	10	2010
9	373	158	1	10	2010
9	374	137	1	5	2008
9	375	140	1	11	2007
9	376	137	1	5	2008
9	377	73	1	11	2007
9	377	137	1	5	2008
9	379	137	1	5	2008
9	379	140	1	11	2007
9	382	141	1	11	2007
9	384	144	1	11	2007
9	387	137	1	5	2008
9	390	139	1	11	2007
9	391	137	1	5	2008
9	392	137	1	5	2008
9	394	137	1	5	2008
9	395	137	1	5	2008
9	395	140	1	11	2007
9	396	139	1	11	2007
9	397	137	1	5	2008
9	397	139	1	11	2007
9	397	141	1	11	2007
9	398	137	1	5	2008
9	401	137	1	5	2008
9	402	137	1	5	2008
9	403	73	1	11	2007
9	405	137	1	5	2008
9	406	139	1	11	2007
9	410	71	1	12	2010
9	410	145	1	12	2010
9	410	147	1	12	2010
9	410	148	1	12	2010
9	410	149	1	12	2010
9	414	137	1	5	2008
9	415	28	1	11	2007
9	415	30	1	11	2007
9	481	137	1	5	2008
9	486	137	1	5	2008
9	488	137	1	5	2008
9	490	138	1	11	2007
9	493	73	1	4	2008
9	493	79	1	4	2008
9	493	137	1	5	2008
9	493	138	1	4	2008
9	504	138	1	11	2007
9	517	138	1	11	2007
9	518	137	1	5	2008
9	701	137	1	5	2008
9	920	138	1	11	2007
9	955	89	1	11	2007
9	966	137	1	5	2008
9	1126	137	1	5	2008
9	1131	138	1	11	2007
9	1194	73	1	11	2007
9	1375	137	1	5	2008
9	1378	79	1	11	2007
9	1475	143	1	11	2007
9	1519	73	1	11	2007
9	1602	137	1	5	2008
9	1795	137	1	5	2008
9	1814	137	1	5	2008
9	1874	73	1	11	2007
9	1901	137	1	5	2008
9	1912	137	1	5	2008
9	1912	140	1	11	2007
9	1922	137	1	5	2008
9	1922	140	1	11	2007
9	1923	141	1	11	2007
9	1933	139	1	1	2008
9	1933	141	1	1	2008
9	2050	143	1	11	2007
9	2051	143	1	11	2007
9	2102	140	1	11	2007
9	2369	138	1	11	2007
9	2457	137	1	5	2008
9	2544	143	1	11	2007
9	2546	137	1	5	2008
9	2941	73	1	11	2007
9	3302	137	1	5	2008
9	3351	160	1	12	2007
9	3427	79	1	11	2007
9	3429	138	1	11	2007
9	3498	137	1	5	2008
9	3563	137	1	5	2008
9	3563	138	1	11	2007
9	3929	137	1	5	2008
9	3946	137	1	5	2008
9	4179	137	1	5	2008
9	4321	138	1	11	2007
9	4332	137	1	5	2008
9	4332	138	1	11	2007
9	4342	138	1	11	2007
9	4980	137	1	5	2008
9	4987	137	1	5	2008
9	4987	144	1	11	2007
9	5073	142	1	11	2007
9	5080	140	1	11	2007
9	5084	139	1	11	2007
9	5087	139	1	11	2007
9	5091	139	1	11	2007
9	5332	142	1	11	2007
9	5571	140	1	11	2007
9	5573	137	1	5	2008
9	5731	137	1	5	2008
9	6730	73	1	11	2007
9	8396	141	1	11	2007
9	8404	141	1	11	2007
9	9556	137	1	5	2008
9	10603	137	1	5	2008
9	11049	73	1	11	2007
9	12702	137	1	5	2008
9	12702	141	1	11	2007
9	13785	141	1	11	2007
9	16163	73	1	11	2007
10	196	81	1	10	2008
10	196	165	1	10	2008
10	199	81	1	5	2008
10	199	165	1	5	2008
10	208	81	1	2	2008
10	211	79	1	8	2007
10	211	81	1	8	2007
10	217	78	1	8	2007
10	217	79	1	8	2007
10	217	81	1	8	2007
10	217	166	1	3	2007
10	416	79	1	2	2008
10	416	81	1	2	2008
10	416	165	1	2	2008
10	418	165	1	9	2008
10	428	79	1	8	2007
10	430	81	1	2	2008
10	430	165	1	2	2008
10	431	79	1	8	2007
10	440	165	1	4	2008
10	1377	79	1	8	2007
10	1377	81	1	8	2007
10	3258	79	1	8	2007
10	3258	81	1	8	2007
11	89	24	1	6	2009
11	230	171	1	6	2009
11	234	170	1	6	2009
11	257	167	1	4	2009
11	326	167	1	6	2009
11	455	172	1	11	2008
11	456	24	1	6	2009
11	456	167	1	5	2009
11	458	167	1	8	2009
11	468	167	1	1	2010
11	469	109	1	6	2009
11	471	168	1	8	2009
11	482	167	1	6	2009
11	540	73	1	6	2009
11	540	169	1	6	2009
11	1450	167	1	6	2009
11	1580	24	1	6	2009
11	2179	102	1	3	2009
11	3576	24	1	7	2009
11	10074	24	1	6	2009
11	15941	24	1	6	2009
11	17436	102	1	6	2009
12	16	61	1	2	2010
12	16	179	1	2	2010
12	16	190	1	2	2010
12	17	61	1	2	2010
12	18	18	1	8	2010
12	18	61	1	8	2010
12	18	179	1	8	2010
12	36	6	1	5	2010
12	36	18	1	5	2010
12	36	30	1	5	2010
12	36	61	1	5	2010
12	36	189	1	5	2010
12	45	18	1	2	2010
12	45	61	1	2	2010
12	45	79	1	2	2010
12	45	181	1	2	2010
12	56	18	1	1	2011
12	56	39	1	1	2011
12	56	187	1	1	2011
12	58	18	1	10	2010
12	58	39	1	10	2010
12	58	187	1	10	2010
12	67	24	1	1	2011
12	67	39	1	1	2011
12	71	24	1	12	2010
12	71	79	1	12	2010
12	71	134	1	12	2010
12	72	18	1	2	2010
12	88	18	1	10	2010
12	88	73	1	10	2010
12	88	79	1	10	2010
12	88	81	1	10	2010
12	88	102	1	10	2010
12	89	18	1	11	2010
12	89	24	1	11	2010
12	89	39	1	11	2010
12	154	18	1	5	2010
12	154	73	1	5	2010
12	154	78	1	5	2010
12	154	79	1	5	2010
12	154	81	1	5	2010
12	159	73	1	1	2011
12	159	79	1	1	2011
12	159	179	1	1	2011
12	159	190	1	1	2011
12	173	73	1	10	2010
12	173	78	1	10	2010
12	173	79	1	10	2010
12	173	81	1	10	2010
12	181	1	1	5	2010
12	181	5	1	5	2010
12	181	7	1	5	2010
12	181	82	1	5	2010
12	189	78	1	2	2010
12	189	79	1	2	2010
12	190	73	1	5	2010
12	190	78	1	5	2010
12	190	79	1	5	2010
12	190	81	1	5	2010
12	191	73	1	8	2010
12	191	78	1	8	2010
12	191	79	1	8	2010
12	191	109	1	8	2010
12	198	1	1	2	2010
12	198	2	1	2	2010
12	198	73	1	2	2010
12	209	73	1	2	2010
12	209	79	1	2	2010
12	209	176	1	2	2010
12	209	182	1	2	2010
12	217	73	1	5	2010
12	217	79	1	5	2010
12	217	81	1	5	2010
12	217	84	1	5	2010
12	227	24	1	5	2010
12	227	73	1	5	2010
12	227	192	1	5	2010
12	227	195	1	5	2010
12	229	73	1	5	2010
12	229	78	1	5	2010
12	229	79	1	5	2010
12	229	81	1	5	2010
12	229	84	1	5	2010
12	230	169	1	2	2010
12	230	181	1	2	2010
12	230	182	1	2	2010
12	233	18	1	2	2010
12	233	61	1	2	2010
12	233	73	1	2	2010
12	233	189	1	2	2010
12	234	78	1	2	2010
12	234	79	1	2	2010
12	234	170	1	2	2010
12	237	18	1	5	2010
12	237	79	1	5	2010
12	238	18	1	2	2010
12	238	187	1	2	2010
12	278	102	1	2	2010
12	278	103	1	2	2010
12	278	197	1	2	2010
12	288	24	1	2	2010
12	288	39	1	2	2010
12	288	167	1	2	2010
12	289	24	1	2	2010
12	289	39	1	2	2010
12	299	24	1	5	2010
12	299	39	1	5	2010
12	299	167	1	5	2010
12	300	24	1	8	2010
12	300	109	1	12	2010
12	302	24	1	2	2010
12	302	73	1	2	2010
12	302	109	1	2	2010
12	306	24	1	12	2010
12	306	102	1	12	2010
12	306	103	1	12	2010
12	306	167	1	12	2010
12	318	24	1	8	2010
12	318	39	1	8	2010
12	318	73	1	8	2010
12	320	24	1	2	2010
12	320	39	1	2	2010
12	320	167	1	2	2010
12	325	24	1	2	2010
12	325	39	1	2	2010
12	327	102	1	1	2011
12	327	103	1	1	2011
12	327	167	1	1	2011
12	331	102	1	12	2010
12	331	103	1	12	2010
12	331	167	1	12	2010
12	333	24	1	1	2011
12	333	73	1	12	2010
12	333	109	1	12	2010
12	344	24	1	2	2010
12	344	134	1	2	2010
12	344	185	1	2	2010
12	344	193	1	2	2010
12	349	24	1	2	2010
12	349	39	1	2	2010
12	349	167	1	2	2010
12	371	73	1	2	2010
12	371	78	1	2	2010
12	371	79	1	3	2010
12	371	183	1	2	2010
12	377	78	1	2	2010
12	377	79	1	2	2010
12	377	177	1	2	2010
12	378	79	1	3	2010
12	378	190	1	2	2010
12	403	73	1	2	2010
12	403	79	1	2	2010
12	403	169	1	2	2010
12	405	78	1	2	2010
12	405	79	1	2	2010
12	407	184	1	2	2010
12	412	169	1	2	2010
12	412	181	1	2	2010
12	412	182	1	2	2010
12	423	79	1	10	2010
12	423	81	1	10	2010
12	423	134	1	10	2010
12	436	73	1	10	2010
12	436	78	1	10	2010
12	436	79	1	10	2010
12	436	170	1	10	2010
12	458	24	1	12	2010
12	458	167	1	12	2010
12	464	18	1	12	2010
12	464	102	1	12	2010
12	464	187	1	12	2010
12	466	18	1	2	2010
12	466	24	1	2	2010
12	466	39	1	2	2010
12	468	24	1	11	2010
12	468	102	1	11	2010
12	468	103	1	11	2010
12	468	167	1	11	2010
12	474	24	1	12	2010
12	474	167	1	12	2010
12	475	102	1	2	2010
12	475	103	1	2	2010
12	484	102	1	1	2011
12	484	167	1	1	2011
12	486	78	1	2	2010
12	486	79	1	2	2010
12	486	81	1	5	2010
12	486	176	1	2	2010
12	487	61	1	2	2010
12	487	179	1	2	2010
12	488	78	1	2	2010
12	488	79	1	2	2010
12	489	79	1	2	2010
12	489	177	1	2	2010
12	489	198	1	2	2010
12	490	72	1	2	2010
12	490	78	1	2	2010
12	490	79	1	2	2010
12	490	170	1	2	2010
12	491	102	1	2	2010
12	491	103	1	2	2010
12	492	176	1	2	2010
12	492	178	1	2	2010
12	492	180	1	3	2011
12	492	186	1	2	2010
12	493	78	1	2	2010
12	493	79	1	2	2010
12	493	176	1	2	2010
12	494	79	1	2	2010
12	494	176	1	2	2010
12	494	178	1	2	2010
12	495	78	1	2	2010
12	495	79	1	2	2010
12	495	183	1	2	2010
12	496	72	1	2	2010
12	496	78	1	2	2010
12	496	79	1	2	2010
12	497	78	1	2	2010
12	497	79	1	2	2010
12	497	177	1	2	2010
12	498	79	1	2	2010
12	498	169	1	2	2010
12	499	78	1	2	2010
12	499	79	1	2	2010
12	500	1	1	2	2010
12	500	176	1	2	2010
12	500	186	1	2	2010
12	501	78	1	2	2010
12	501	79	1	2	2010
12	502	24	1	2	2010
12	502	30	1	2	2010
12	503	1	1	3	2010
12	503	5	1	3	2010
12	504	73	1	8	2010
12	505	2	1	2	2010
12	505	78	1	2	2010
12	505	79	1	2	2010
12	505	177	1	2	2010
12	506	82	1	2	2010
12	507	176	1	2	2010
12	507	178	1	2	2010
12	507	186	1	2	2010
12	508	78	1	2	2010
12	508	79	1	2	2010
12	509	6	1	2	2010
12	509	18	1	2	2010
12	509	61	1	2	2010
12	509	189	1	2	2010
12	510	73	1	2	2010
12	510	78	1	2	2010
12	510	79	1	2	2010
12	510	177	1	2	2010
12	510	198	1	2	2010
12	511	24	1	2	2010
12	511	73	1	2	2010
12	511	192	1	2	2010
12	512	1	1	2	2010
12	512	78	1	2	2010
12	512	79	1	2	2010
12	512	177	1	2	2010
12	513	78	1	2	2010
12	513	79	1	2	2010
12	514	1	1	2	2010
12	514	177	1	2	2010
12	515	18	1	2	2010
12	515	179	1	2	2010
12	515	190	1	2	2010
12	516	18	1	2	2010
12	516	61	1	2	2010
12	516	189	1	2	2010
12	517	1	1	7	2010
12	517	73	1	7	2010
12	517	79	1	7	2010
12	517	177	1	7	2010
12	518	7	1	2	2010
12	518	89	1	2	2010
12	518	179	1	2	2010
12	519	1	1	2	2010
12	519	6	1	2	2010
12	519	61	1	2	2010
12	519	177	1	2	2010
12	520	18	1	2	2010
12	520	39	1	2	2010
12	520	187	1	2	2010
12	521	73	1	6	2010
12	521	79	1	6	2010
12	521	182	1	6	2010
12	521	188	1	6	2010
12	521	196	1	6	2010
12	522	7	1	2	2010
12	522	30	1	2	2010
12	522	89	1	2	2010
12	522	179	1	2	2010
12	523	24	1	8	2010
12	523	39	1	8	2010
12	523	109	1	8	2010
12	536	73	1	8	2010
12	536	169	1	8	2010
12	536	181	1	8	2010
12	536	182	1	8	2010
12	537	73	1	2	2010
12	537	176	1	2	2010
12	537	178	1	2	2010
12	538	24	1	12	2010
12	538	73	1	12	2010
12	538	78	1	12	2010
12	538	79	1	12	2010
12	538	109	1	12	2010
12	544	24	1	12	2010
12	544	73	1	12	2010
12	547	102	1	2	2011
12	547	103	1	2	2011
12	691	18	1	8	2010
12	691	81	1	8	2010
12	691	187	1	8	2010
12	701	24	1	5	2010
12	701	73	1	5	2010
12	704	73	1	1	2011
12	704	79	1	1	2011
12	704	84	1	1	2011
12	707	1	1	5	2010
12	707	72	1	5	2010
12	707	73	1	5	2010
12	726	1	1	3	2010
12	726	89	1	3	2010
12	726	191	1	3	2010
12	759	79	1	1	2011
12	785	1	1	2	2010
12	785	5	1	2	2010
12	785	6	1	2	2010
12	785	61	1	2	2010
12	808	73	1	12	2010
12	808	181	1	12	2010
12	808	182	1	12	2010
12	808	194	1	12	2010
12	815	1	1	2	2010
12	815	73	1	2	2010
12	855	73	1	2	2010
12	855	78	1	2	2010
12	855	79	1	2	2010
12	855	170	1	2	2010
12	872	179	1	5	2010
12	872	188	1	5	2010
12	872	190	1	5	2010
12	883	1	1	2	2010
12	883	5	1	2	2010
12	883	7	1	2	2010
12	883	82	1	2	2010
12	930	1	1	5	2010
12	930	7	1	5	2010
12	930	89	1	5	2010
12	951	72	1	12	2010
12	951	73	1	12	2010
12	951	192	1	12	2010
12	955	1	1	11	2010
12	955	7	1	11	2010
12	955	89	1	11	2010
12	966	72	1	2	2010
12	966	78	1	2	2010
12	966	79	1	2	2010
12	967	24	1	11	2010
12	967	73	1	11	2010
12	967	79	1	11	2010
12	972	18	1	2	2010
12	972	24	1	2	2010
12	972	39	1	2	2010
12	978	1	1	2	2010
12	978	72	1	2	2010
12	978	73	1	2	2010
12	978	177	1	2	2010
12	991	18	1	12	2010
12	991	24	1	2	2010
12	991	73	1	2	2010
12	991	79	1	12	2010
12	991	81	1	12	2010
12	1034	24	1	8	2010
12	1034	73	1	8	2010
12	1034	79	1	8	2010
12	1042	24	1	1	2011
12	1042	167	1	1	2011
12	1044	1	1	2	2010
12	1044	73	1	2	2010
12	1044	177	1	2	2010
12	1055	73	1	6	2010
12	1055	78	1	6	2010
12	1055	79	1	6	2010
12	1055	188	1	6	2010
12	1055	196	1	6	2010
12	1098	18	1	8	2010
12	1098	79	1	8	2010
12	1104	1	1	2	2010
12	1104	6	1	2	2010
12	1104	73	1	2	2010
12	1118	1	1	10	2010
12	1118	73	1	10	2010
12	1118	78	1	10	2010
12	1118	79	1	10	2010
12	1132	73	1	3	2010
12	1132	191	1	3	2010
12	1145	1	1	2	2010
12	1145	72	1	2	2010
12	1145	73	1	2	2010
12	1145	177	1	2	2010
12	1151	73	1	5	2010
12	1151	79	1	5	2010
12	1151	81	1	5	2010
12	1151	84	1	5	2010
12	1151	195	1	5	2010
12	1179	78	1	2	2010
12	1179	79	1	2	2010
12	1179	181	1	2	2010
12	1179	182	1	2	2010
12	1181	176	1	2	2010
12	1181	178	1	2	2010
12	1181	180	1	2	2010
12	1181	186	1	2	2010
12	1182	79	1	2	2010
12	1182	176	1	2	2010
12	1182	178	1	2	2010
12	1185	176	1	5	2010
12	1185	178	1	5	2010
12	1185	180	1	5	2010
12	1185	186	1	5	2010
12	1185	194	1	5	2010
12	1194	73	1	2	2010
12	1194	176	1	2	2010
12	1194	178	1	2	2010
12	1197	73	1	2	2010
12	1197	176	1	2	2010
12	1197	178	1	2	2010
12	1200	78	1	2	2010
12	1200	79	1	2	2010
12	1200	176	1	2	2010
12	1200	178	1	2	2010
12	1200	180	1	2	2010
12	1270	61	1	2	2010
12	1274	1	1	9	2010
12	1274	5	1	9	2010
12	1375	73	1	1	2011
12	1375	79	1	1	2011
12	1375	81	1	1	2011
12	1375	84	1	1	2011
12	1377	73	1	1	2011
12	1377	78	1	1	2011
12	1377	79	1	1	2011
12	1377	81	1	1	2011
12	1406	73	1	2	2010
12	1406	78	1	2	2010
12	1406	181	1	2	2010
12	1406	182	1	2	2010
12	1444	24	1	2	2010
12	1444	102	1	2	2010
12	1444	167	1	2	2010
12	1455	102	1	1	2011
12	1455	103	1	1	2011
12	1475	24	1	1	2011
12	1475	39	1	1	2011
12	1510	73	1	5	2010
12	1510	78	1	5	2010
12	1510	79	1	5	2010
12	1510	81	1	5	2010
12	1510	84	1	5	2010
12	1573	24	1	2	2010
12	1609	18	1	5	2010
12	1609	24	1	5	2010
12	1613	102	1	2	2010
12	1613	103	1	11	2010
12	1670	73	1	3	2011
12	1670	176	1	3	2011
12	1670	178	1	3	2011
12	1670	180	1	3	2011
12	1673	30	1	11	2010
12	1673	73	1	11	2010
12	1673	79	1	11	2010
12	1673	109	1	11	2010
12	1677	61	1	3	2010
12	1677	189	1	3	2010
12	1714	6	1	8	2010
12	1714	30	1	8	2010
12	1714	61	1	8	2010
12	1714	73	1	8	2010
12	1795	24	1	12	2010
12	1795	73	1	12	2010
12	1795	134	1	12	2010
12	1795	192	1	12	2010
12	1797	30	1	3	2010
12	1797	73	1	3	2010
12	1797	78	1	3	2010
12	1797	79	1	3	2010
12	1852	72	1	1	2011
12	1852	73	1	1	2011
12	1852	78	1	1	2011
12	1852	183	1	1	2011
12	1854	72	1	2	2010
12	1854	78	1	2	2010
12	1854	79	1	2	2010
12	1859	73	1	12	2010
12	1859	78	1	12	2010
12	1859	79	1	12	2010
12	1859	183	1	12	2010
12	1860	79	1	2	2010
12	1860	102	1	2	2010
12	1860	103	1	2	2010
12	1863	103	1	2	2011
12	1863	194	1	2	2011
12	1863	198	1	2	2011
12	1979	79	1	5	2010
12	1979	102	1	5	2010
12	1979	103	1	5	2010
12	1979	198	1	5	2010
12	2014	1	1	2	2010
12	2014	7	1	2	2010
12	2014	179	1	2	2010
12	2018	18	1	5	2010
12	2018	24	1	5	2010
12	2018	39	1	5	2010
12	2075	14	1	8	2010
12	2121	73	1	5	2010
12	2121	78	1	5	2010
12	2121	79	1	5	2010
12	2121	81	1	5	2010
12	2121	84	1	5	2010
12	2150	73	1	2	2010
12	2150	78	1	2	2010
12	2150	180	1	2	2010
12	2179	102	1	2	2010
12	2179	103	1	2	2010
12	2179	197	1	2	2010
12	2370	1	1	2	2010
12	2370	5	1	2	2010
12	2370	82	1	2	2010
12	2380	1	1	10	2010
12	2380	72	1	10	2010
12	2380	73	1	10	2010
12	2380	79	1	10	2010
12	2380	177	1	10	2010
12	2436	73	1	3	2011
12	2436	134	1	3	2011
12	2436	193	1	3	2011
12	2439	24	1	2	2010
12	2439	193	1	2	2010
12	2449	193	5	5	2011
12	2500	18	1	2	2010
12	2500	39	1	2	2010
12	2500	90	1	2	2010
12	2643	73	1	2	2010
12	2643	176	1	2	2010
12	2643	178	1	2	2010
12	2643	180	1	2	2010
12	2738	73	1	12	2010
12	2738	78	1	12	2010
12	2738	79	1	12	2010
12	2738	181	1	12	2010
12	2745	14	1	2	2010
12	2745	18	1	2	2010
12	2745	39	1	2	2010
12	2745	90	1	2	2010
12	2839	73	1	1	2011
12	2839	81	1	1	2011
12	2839	109	1	1	2011
12	2850	176	1	2	2010
12	2850	178	1	2	2010
12	2850	180	1	2	2010
12	2850	194	1	2	2010
12	2923	102	1	2	2010
12	2923	103	1	2	2010
12	2927	102	1	1	2011
12	2927	103	1	1	2011
12	2940	1	1	11	2010
12	2941	72	1	2	2010
12	2941	73	1	2	2010
12	2941	78	1	2	2010
12	2941	79	1	2	2010
12	2956	73	1	2	2010
12	2956	78	1	2	2010
12	2956	177	1	2	2010
12	2976	102	1	2	2010
12	2976	103	1	2	2010
12	2978	78	1	2	2010
12	2978	79	1	2	2010
12	3085	72	1	2	2010
12	3085	73	1	2	2010
12	3085	78	1	2	2010
12	3113	24	1	2	2010
12	3113	73	1	2	2010
12	3113	134	1	2	2010
12	3113	192	1	2	2010
12	3124	73	1	10	2010
12	3124	78	1	10	2010
12	3124	79	1	10	2010
12	3124	179	1	10	2010
12	3238	73	1	4	2010
12	3238	78	1	4	2010
12	3238	79	1	4	2010
12	3238	188	1	4	2010
12	3238	196	1	4	2010
12	3240	1	1	2	2010
12	3240	2	1	2	2010
12	3240	72	1	2	2010
12	3240	177	1	2	2010
12	3317	102	1	1	2011
12	3317	103	1	1	2011
12	3317	167	1	1	2011
12	3404	18	1	10	2010
12	3404	24	1	10	2010
12	3468	81	1	8	2010
12	3468	84	1	8	2010
12	3560	184	1	2	2010
12	3616	73	1	7	2010
12	3616	81	1	7	2010
12	3616	84	1	7	2010
12	3667	102	1	2	2010
12	3667	103	1	2	2010
12	3667	167	1	2	2010
12	3859	72	1	12	2010
12	3859	73	1	12	2010
12	3859	78	1	12	2010
12	3859	79	1	12	2010
12	3928	72	1	12	2010
12	3928	73	1	12	2010
12	3928	78	1	12	2010
12	3928	79	1	12	2010
12	3931	24	1	12	2010
12	3931	73	1	12	2010
12	3931	109	1	12	2010
12	4036	18	1	2	2010
12	4036	39	1	2	2010
12	4036	90	1	2	2010
12	4074	73	1	10	2010
12	4074	79	1	10	2010
12	4074	81	1	10	2010
12	4074	84	1	10	2010
12	4104	73	1	2	2010
12	4104	176	1	2	2010
12	4104	178	1	2	2010
12	4104	180	1	2	2010
12	4135	7	1	2	2010
12	4135	89	1	2	2010
12	4135	179	1	2	2010
12	4255	78	1	2	2010
12	4255	79	1	2	2010
12	4255	81	1	2	2010
12	4262	79	1	2	2010
12	4262	176	1	2	2010
12	4292	24	1	2	2010
12	4297	24	1	11	2010
12	4428	73	1	2	2010
12	4428	78	1	2	2010
12	4428	79	1	2	2010
12	4562	24	1	12	2010
12	4562	167	1	12	2010
12	4567	72	1	3	2010
12	4567	73	1	3	2010
12	4567	188	1	3	2010
12	4567	196	1	3	2010
12	4572	72	1	3	2010
12	4572	73	1	3	2010
12	4572	188	1	3	2010
12	4572	196	1	3	2010
12	4740	72	1	5	2010
12	4740	73	1	5	2010
12	4740	78	1	5	2010
12	4740	183	1	5	2010
12	4923	184	1	5	2010
12	4923	191	1	5	2010
12	5079	61	1	5	2010
12	5079	79	1	5	2010
12	5079	179	1	5	2010
12	5217	73	1	2	2010
12	5217	78	1	2	2010
12	5217	79	1	2	2010
12	5478	18	1	10	2010
12	5478	79	1	10	2010
12	5746	134	1	10	2010
12	5746	185	1	10	2010
12	5746	195	1	10	2010
12	6006	73	1	5	2010
12	6006	78	1	5	2010
12	6006	79	1	5	2010
12	6006	81	1	5	2010
12	6006	185	1	5	2010
12	6191	79	1	2	2010
12	6191	176	1	2	2010
12	6191	178	1	2	2010
12	6202	79	1	2	2010
12	6202	81	1	2	2010
12	6202	84	1	2	2010
12	6390	184	1	2	2010
12	6390	191	1	2	2010
12	6461	176	1	2	2010
12	6461	178	1	2	2010
12	6461	186	1	2	2010
12	6621	102	1	2	2010
12	6621	103	1	2	2010
12	6621	197	1	2	2010
12	6762	14	1	3	2010
12	6762	18	1	3	2010
12	6772	176	1	2	2010
12	6772	178	1	2	2010
12	6772	180	1	2	2010
12	6772	186	1	2	2010
12	6853	134	1	2	2010
12	6853	185	1	2	2010
12	7276	81	1	5	2010
12	7276	134	1	5	2010
12	7276	185	1	5	2010
12	7639	1	1	2	2010
12	7639	2	1	2	2010
12	7639	73	1	2	2010
12	7639	177	1	2	2010
12	7711	73	1	2	2010
12	7711	78	1	2	2010
12	7711	79	1	2	2010
12	7711	170	1	2	2010
12	7766	102	1	2	2010
12	7766	103	1	2	2010
12	7766	167	1	2	2010
12	8047	73	1	10	2010
12	8047	79	1	10	2010
12	8047	183	1	10	2010
12	8350	1	1	2	2010
12	8350	78	1	2	2010
12	8350	79	1	2	2010
12	8350	177	1	2	2010
12	8356	18	1	10	2010
12	8356	39	1	10	2010
12	9160	24	1	2	2010
12	9160	102	1	2	2010
12	9160	195	1	2	2010
12	9262	73	1	3	2010
12	9262	78	1	3	2010
12	9262	79	1	3	2010
12	9762	14	1	1	2011
12	9762	18	1	1	2011
12	10161	61	1	2	2010
12	10737	72	1	2	2010
12	10737	73	1	2	2010
12	10737	183	1	2	2010
12	10737	194	1	2	2010
12	10824	78	1	3	2010
12	10824	134	1	3	2010
12	10824	183	1	3	2010
12	10825	1	1	3	2011
12	10825	2	1	3	2011
12	10825	73	1	3	2011
12	10825	78	1	3	2011
12	10825	79	1	3	2011
12	10827	73	1	4	2010
12	10827	179	1	4	2010
12	11222	72	1	10	2010
12	11222	73	1	10	2010
12	11222	78	1	10	2010
12	11222	79	1	10	2010
12	11222	185	1	10	2010
12	12288	184	1	1	2011
12	12288	191	1	1	2011
12	12573	73	1	2	2010
12	12573	78	1	2	2010
12	12573	79	1	2	2010
12	12573	81	1	2	2010
12	12918	73	1	5	2010
12	12918	79	1	5	2010
12	12918	81	1	5	2010
12	12918	195	1	5	2010
12	13147	79	1	5	2010
12	13147	81	1	5	2010
12	13147	134	1	5	2010
12	13214	2	1	8	2010
12	13214	72	1	8	2010
12	13214	73	1	8	2010
12	13214	78	1	8	2010
12	14340	102	1	2	2010
12	14340	103	1	2	2010
12	14340	197	1	2	2010
12	15189	81	1	10	2010
12	15371	24	1	2	2010
12	15371	134	1	2	2010
12	15371	185	1	2	2010
12	15566	78	1	2	2010
12	15566	79	1	2	2010
12	17895	73	1	5	2010
12	17895	79	1	5	2010
12	17895	109	1	5	2010
12	18515	73	1	5	2010
12	18515	79	1	5	2010
12	18515	81	1	5	2010
12	18630	179	1	2	2010
12	18630	190	1	2	2010
13	55	18	1	7	2009
13	55	24	1	7	2009
13	55	39	1	7	2009
13	55	124	1	7	2009
13	55	130	1	7	2009
13	55	200	1	7	2009
13	55	201	1	7	2009
13	55	202	1	7	2009
13	55	203	1	7	2009
13	55	204	1	7	2009
13	55	205	1	7	2009
13	55	208	1	7	2009
13	67	18	1	7	2009
13	67	24	1	7	2009
13	67	39	1	7	2009
13	67	124	1	7	2009
13	67	130	1	7	2009
13	67	199	1	9	2009
13	67	200	1	7	2009
13	67	201	1	7	2009
13	67	202	1	7	2009
13	67	203	1	7	2009
13	67	204	1	7	2009
13	67	205	1	7	2009
13	67	209	1	9	2009
13	89	18	1	7	2009
13	89	24	1	7	2009
13	89	39	1	7	2009
13	89	49	1	11	2009
13	89	124	1	7	2009
13	89	130	1	7	2009
13	89	134	1	7	2009
13	89	167	1	7	2009
13	89	199	1	7	2009
13	89	200	1	7	2009
13	89	201	1	7	2009
13	89	202	1	7	2009
13	89	203	1	7	2009
13	89	204	1	7	2009
13	89	205	1	7	2009
13	89	206	1	10	2009
13	89	207	1	10	2009
13	89	208	1	7	2009
13	89	209	1	9	2009
13	89	213	1	12	2009
13	89	214	1	12	2009
13	89	215	1	12	2009
13	89	228	1	11	2009
13	89	229	1	11	2009
13	89	230	1	11	2009
13	89	231	1	11	2009
13	89	232	1	10	2009
13	89	233	1	10	2009
13	89	234	1	10	2009
13	89	235	1	11	2009
13	293	24	1	7	2009
13	293	130	1	7	2009
13	293	200	1	7	2009
13	293	201	1	7	2009
13	298	24	1	9	2009
13	298	130	1	9	2009
13	298	199	1	9	2009
13	298	206	1	9	2009
13	298	210	1	9	2009
13	333	24	1	7	2009
13	333	130	1	7	2009
13	333	200	1	7	2009
13	333	201	1	7	2009
13	1580	167	1	10	2009
13	1580	211	1	10	2009
13	1580	212	1	10	2009
13	1580	224	1	10	2009
13	1580	225	1	10	2009
13	1580	226	1	10	2009
13	1580	227	1	10	2009
13	3397	167	1	10	2009
13	3397	216	1	9	2009
13	3397	217	1	10	2009
13	3397	218	1	9	2009
13	3397	219	1	9	2009
13	3397	220	1	9	2009
13	3397	221	1	9	2009
13	3397	222	1	10	2009
13	3397	223	1	9	2009
14	59	16	1	6	2008
14	59	25	1	6	2008
14	59	269	1	6	2008
14	98	16	1	6	2008
14	98	25	1	6	2008
14	98	269	1	6	2008
14	98	275	1	6	2008
14	99	16	1	8	2008
14	99	25	1	8	2008
14	193	16	1	6	2008
14	193	25	1	6	2008
14	193	109	1	6	2008
14	429	25	1	6	2008
14	429	242	1	6	2008
14	441	16	1	6	2008
14	441	25	1	6	2008
14	441	275	1	6	2008
14	549	245	1	8	2008
14	549	247	1	8	2008
14	549	250	1	8	2008
14	549	266	1	8	2008
14	549	271	1	8	2008
14	550	16	1	8	2008
14	550	25	1	8	2008
14	550	245	1	8	2008
14	550	248	1	8	2008
14	550	249	1	8	2008
14	550	263	1	8	2008
14	550	267	1	8	2008
14	552	16	1	8	2008
14	552	25	5	5	2011
14	552	242	5	5	2011
14	552	245	5	5	2011
14	552	248	5	5	2011
14	552	249	5	5	2011
14	552	263	5	5	2011
14	552	266	1	8	2008
14	552	267	5	5	2011
14	552	268	5	5	2011
14	552	272	5	5	2011
14	552	274	5	5	2011
14	557	75	1	8	2008
14	557	245	1	8	2008
14	557	248	1	8	2008
14	557	249	1	8	2008
14	557	263	1	8	2008
14	557	267	1	8	2008
14	559	75	1	8	2008
14	559	245	1	8	2008
14	559	248	1	8	2008
14	559	249	1	8	2008
14	559	253	1	8	2008
14	559	259	1	8	2008
14	563	247	1	8	2008
14	563	252	1	8	2008
14	563	254	1	8	2008
14	573	75	1	8	2008
14	573	182	1	8	2008
14	573	242	1	8	2008
14	573	245	1	8	2008
14	573	248	1	8	2008
14	573	249	1	8	2008
14	573	267	1	8	2008
14	594	88	1	8	2008
14	594	245	1	8	2008
14	594	247	1	8	2008
14	594	250	1	8	2008
14	594	252	1	8	2008
14	594	254	1	8	2008
14	612	16	1	6	2008
14	612	24	1	6	2008
14	612	25	1	6	2008
14	612	109	1	6	2008
14	612	242	1	6	2008
14	852	16	1	6	2008
14	852	25	1	6	2008
14	852	275	1	6	2008
14	857	181	1	8	2008
14	857	182	1	8	2008
14	874	24	1	6	2008
14	874	25	1	6	2008
14	874	109	1	6	2008
14	877	16	1	6	2008
14	877	109	1	6	2008
14	877	239	1	6	2008
14	877	240	1	6	2008
14	877	241	1	6	2008
14	877	246	1	6	2008
14	985	16	1	6	2008
14	985	25	1	6	2008
14	986	251	1	8	2008
14	997	16	1	6	2008
14	997	25	1	6	2008
14	997	202	1	6	2008
14	1000	16	1	8	2008
14	1000	25	1	8	2008
14	1000	202	1	8	2008
14	1000	269	1	8	2008
14	1001	16	1	8	2008
14	1001	25	1	8	2008
14	1001	202	1	8	2008
14	1001	269	1	8	2008
14	1013	16	1	6	2008
14	1013	25	1	6	2008
14	1013	202	1	6	2008
14	1013	269	1	6	2008
14	1019	16	1	8	2008
14	1019	25	1	8	2008
14	1019	202	1	8	2008
14	1019	269	1	8	2008
14	1027	16	1	6	2008
14	1027	25	1	6	2008
14	1027	202	1	6	2008
14	1027	269	1	6	2008
14	1083	16	1	6	2008
14	1083	25	1	6	2008
14	1083	275	1	6	2008
14	1206	182	1	8	2008
14	1206	253	1	8	2008
14	1206	259	1	8	2008
14	1206	260	1	8	2008
14	1206	261	1	8	2008
14	1206	262	1	8	2008
14	1225	251	1	8	2008
14	1227	245	1	8	2008
14	1227	247	1	8	2008
14	1227	268	1	8	2008
14	1227	271	1	8	2008
14	1227	272	1	8	2008
14	1227	276	1	8	2008
14	1360	25	1	8	2008
14	1830	88	1	8	2008
14	1830	245	1	8	2008
14	1830	247	1	8	2008
14	1830	250	1	8	2008
14	1830	252	1	8	2008
14	1830	254	1	8	2008
14	1878	16	1	6	2008
14	1878	25	1	6	2008
14	1878	275	1	6	2008
14	1879	16	1	6	2008
14	1879	25	1	6	2008
14	1879	109	1	6	2008
14	1883	242	1	6	2008
14	1885	16	1	6	2008
14	1885	24	1	6	2008
14	1885	25	1	6	2008
14	1889	16	1	6	2008
14	1889	25	1	6	2008
14	1889	109	1	6	2008
14	1889	242	1	6	2008
14	1892	16	1	6	2008
14	1892	24	1	6	2008
14	1892	25	1	6	2008
14	1892	269	1	6	2008
14	1895	16	1	7	2008
14	1895	25	1	7	2008
14	1895	202	1	7	2008
14	1895	269	1	7	2008
14	1896	16	1	6	2008
14	1896	25	1	6	2008
14	2029	16	1	6	2008
14	2029	24	1	6	2008
14	2029	25	1	6	2008
14	2029	109	1	6	2008
14	2029	265	1	6	2008
14	2029	273	1	6	2008
14	2033	16	1	8	2008
14	2033	25	1	8	2008
14	2033	265	1	8	2008
14	2033	273	1	8	2008
14	2033	279	1	8	2008
14	2490	25	1	6	2008
14	2490	265	1	6	2008
14	2490	273	1	6	2008
14	2490	279	1	6	2008
14	2552	16	1	6	2008
14	2552	24	1	6	2008
14	2552	25	1	6	2008
14	2629	16	1	6	2008
14	2629	24	1	6	2008
14	2629	25	1	6	2008
14	2629	109	1	6	2008
14	2637	16	1	8	2008
14	2637	25	1	8	2008
14	2637	265	1	8	2008
14	2637	273	1	8	2008
14	2637	279	1	8	2008
14	2936	16	1	6	2008
14	2936	24	1	6	2008
14	2936	25	1	6	2008
14	2936	269	1	6	2008
14	2938	16	1	6	2008
14	2938	25	1	6	2008
14	2938	275	1	6	2008
14	3008	251	1	8	2008
14	3058	251	1	8	2008
14	3058	256	1	8	2008
14	3058	257	1	8	2008
14	3281	16	1	6	2008
14	3281	25	1	6	2008
14	3281	109	1	6	2008
14	3281	242	1	6	2008
14	3430	25	1	8	2008
14	3430	181	1	8	2008
14	3430	245	1	8	2008
14	3430	249	1	8	2008
14	3430	253	1	8	2008
14	3430	263	1	8	2008
14	3439	182	1	8	2008
14	3439	253	1	8	2008
14	3439	259	1	8	2008
14	3439	260	1	8	2008
14	3439	261	1	8	2008
14	3439	262	1	8	2008
14	3443	181	1	8	2008
14	3443	248	1	8	2008
14	3443	272	1	8	2008
14	3443	274	1	8	2008
14	3443	276	1	8	2008
14	3452	181	1	8	2008
14	3452	253	1	8	2008
14	3452	259	1	8	2008
14	3455	182	1	8	2008
14	3455	253	1	8	2008
14	3455	259	1	8	2008
14	3455	260	1	8	2008
14	3455	261	1	8	2008
14	3455	262	1	8	2008
14	3458	247	1	8	2008
14	3458	249	1	8	2008
14	3458	250	1	8	2008
14	3791	16	1	8	2008
14	3791	25	1	8	2008
14	3791	265	1	8	2008
14	3791	273	1	8	2008
14	3791	279	1	8	2008
14	3896	251	1	8	2008
14	3954	264	1	6	2008
14	3954	276	1	6	2008
14	4129	16	1	6	2008
14	4129	25	1	6	2008
14	4129	242	1	6	2008
14	4129	252	1	6	2008
14	4129	277	1	6	2008
14	4494	16	1	8	2008
14	4494	24	1	8	2008
14	4494	25	1	8	2008
14	4723	245	1	8	2008
14	4723	248	1	8	2008
14	4723	268	1	8	2008
14	4723	276	1	8	2008
14	4724	182	1	8	2008
14	4724	253	1	8	2008
14	4724	259	1	8	2008
14	4724	260	1	8	2008
14	4724	261	1	8	2008
14	4724	262	1	8	2008
14	5260	16	1	6	2008
14	5260	25	1	6	2008
14	5260	109	1	6	2008
14	5434	239	1	6	2008
14	5434	240	1	6	2008
14	5434	241	1	6	2008
14	5434	243	1	6	2008
14	5434	244	1	6	2008
14	5809	255	1	8	2008
14	6073	16	1	6	2008
14	6073	25	1	6	2008
14	6073	109	1	6	2008
14	6784	16	1	6	2008
14	6784	24	1	6	2008
14	6784	25	1	6	2008
14	6784	109	1	6	2008
14	6784	242	1	6	2008
14	7038	16	1	8	2008
14	7038	265	1	8	2008
14	7038	273	1	8	2008
14	7038	279	1	8	2008
14	7155	241	1	6	2008
14	7155	243	1	6	2008
14	7155	264	1	6	2008
14	7224	251	1	7	2008
14	7224	256	1	7	2008
14	7224	257	1	7	2008
14	7224	258	1	7	2008
14	7239	182	1	8	2008
14	7239	253	1	8	2008
14	7239	260	1	8	2008
14	7239	261	1	8	2008
14	7239	262	1	8	2008
14	7329	16	1	8	2008
14	7329	265	1	8	2008
14	7329	273	1	8	2008
14	7329	279	1	8	2008
14	7837	16	1	6	2008
14	7837	25	1	6	2008
14	7837	239	1	6	2008
14	7837	240	1	6	2008
14	7837	241	1	6	2008
14	7837	244	1	6	2008
14	7927	16	1	6	2008
14	7927	25	1	6	2008
14	7927	109	1	6	2008
14	8065	182	1	8	2008
14	8065	253	1	8	2008
14	8065	259	1	8	2008
14	8065	260	1	8	2008
14	8065	261	1	8	2008
14	8065	262	1	8	2008
14	8066	251	1	7	2008
14	8066	256	1	7	2008
14	8066	257	1	7	2008
14	8066	258	1	7	2008
14	8153	251	1	7	2008
14	8153	256	1	7	2008
14	8153	257	1	7	2008
14	8153	258	1	7	2008
14	8567	247	1	8	2008
14	8567	268	1	8	2008
14	8567	276	1	8	2008
14	9267	239	1	6	2008
14	9267	240	1	6	2008
14	9267	241	1	6	2008
14	9267	243	1	6	2008
14	9267	275	1	6	2008
14	9603	182	1	8	2008
14	9603	253	1	8	2008
14	9603	259	1	8	2008
14	9603	260	1	8	2008
14	9603	261	1	8	2008
14	9603	262	1	8	2008
14	9865	16	1	8	2008
14	9865	25	1	8	2008
14	9865	202	1	8	2008
14	9865	269	1	8	2008
14	9980	16	1	6	2008
14	9980	202	1	6	2008
14	10402	182	1	8	2008
14	10402	253	1	8	2008
14	10402	259	1	8	2008
14	10402	260	1	8	2008
14	10402	261	1	8	2008
14	10402	262	1	8	2008
14	10404	182	1	8	2008
14	10404	253	1	8	2008
14	10404	259	1	8	2008
14	10404	260	1	8	2008
14	10404	261	1	8	2008
14	10404	262	1	8	2008
14	10406	182	1	8	2008
14	10406	253	1	8	2008
14	10406	259	1	8	2008
14	10406	260	1	8	2008
14	10406	261	1	8	2008
14	10406	262	1	8	2008
14	10748	88	1	8	2008
14	10748	245	1	8	2008
14	10748	247	1	8	2008
14	10748	250	1	8	2008
14	10748	271	1	8	2008
14	10762	75	1	8	2008
14	10762	245	1	8	2008
14	10762	247	1	8	2008
14	10762	249	1	8	2008
14	10762	266	1	8	2008
14	10762	271	1	8	2008
14	10947	88	1	8	2008
14	10947	245	1	8	2008
14	10947	247	1	8	2008
14	10947	250	1	8	2008
14	10947	252	1	8	2008
14	10947	254	1	8	2008
14	10972	245	1	8	2008
14	10972	248	1	8	2008
14	10972	249	1	8	2008
14	12049	242	1	6	2008
14	12912	243	1	6	2008
14	12912	244	1	6	2008
14	12912	255	1	6	2008
14	12912	264	1	6	2008
14	12912	278	1	6	2008
14	12921	241	1	6	2008
14	12921	244	1	6	2008
14	12921	264	1	6	2008
14	13666	264	1	6	2008
14	14124	251	1	7	2008
14	14124	256	1	7	2008
14	14124	257	1	7	2008
14	14124	258	1	7	2008
14	14378	245	1	8	2008
14	14378	247	1	8	2008
14	14378	250	1	8	2008
14	14378	266	1	8	2008
14	14378	271	1	8	2008
14	14453	245	1	8	2008
14	14453	248	1	9	2008
14	14688	239	1	6	2008
14	14688	240	1	6	2008
14	14688	241	1	6	2008
14	14688	243	1	6	2008
14	14688	244	1	6	2008
14	14925	240	1	6	2008
14	14925	255	1	6	2008
14	15995	242	1	6	2008
14	16863	16	1	8	2008
14	16863	109	1	8	2008
14	16863	241	1	8	2008
14	16863	246	1	8	2008
14	16888	182	1	8	2008
14	16888	253	1	8	2008
14	16888	259	1	8	2008
14	16888	260	1	8	2008
14	16888	261	1	8	2008
14	16888	262	1	8	2008
14	17211	245	1	8	2008
14	17211	247	1	8	2008
14	17211	250	1	8	2008
14	17211	266	1	8	2008
14	17211	271	1	8	2008
14	17703	16	1	8	2008
14	17703	109	1	8	2008
14	17703	241	1	8	2008
14	17703	243	1	8	2008
14	17703	246	1	8	2008
14	17816	182	1	8	2008
14	17816	253	1	8	2008
14	17816	259	1	8	2008
14	17816	260	1	8	2008
14	17816	261	1	8	2008
14	17816	262	1	8	2008
14	18343	242	1	6	2008
14	18571	182	1	8	2008
14	18571	253	1	8	2008
14	18571	259	1	8	2008
14	18571	260	1	8	2008
14	18571	261	1	8	2008
14	18571	262	1	8	2008
14	18637	182	1	8	2008
14	18637	253	1	8	2008
14	18637	259	1	8	2008
14	18637	260	1	8	2008
14	18637	261	1	8	2008
14	18637	262	1	8	2008
15	600	18	1	8	2009
15	600	90	1	8	2009
15	600	213	1	12	2009
15	600	280	1	8	2009
15	600	281	1	8	2009
15	600	282	1	8	2009
15	600	283	1	12	2009
15	600	284	1	12	2009
15	600	285	1	12	2009
15	600	286	1	12	2009
15	600	287	1	12	2009
15	600	288	1	12	2009
15	600	289	1	12	2009
15	600	290	1	3	2011
16	58	18	1	11	2010
16	58	79	1	11	2010
16	58	81	1	11	2010
16	97	81	1	11	2010
16	97	130	1	11	2010
16	97	134	1	11	2010
16	97	296	1	11	2010
16	313	24	1	11	2010
16	313	81	1	11	2010
16	313	109	1	11	2010
16	313	130	1	11	2010
16	313	296	1	11	2010
16	346	81	1	6	2010
16	346	296	1	6	2010
16	358	24	1	2	2011
16	358	130	1	2	2011
16	358	167	1	2	2011
16	454	79	1	12	2010
16	454	81	1	12	2010
16	634	297	1	5	2008
16	635	24	1	10	2010
16	635	297	1	5	2008
16	635	319	1	5	2008
16	636	24	1	8	2010
16	636	167	1	8	2010
16	636	293	1	8	2010
16	638	167	1	5	2008
16	638	308	1	5	2008
16	640	24	1	12	2010
16	640	73	1	12	2008
16	640	130	1	12	2010
16	640	291	1	12	2010
16	640	293	1	12	2010
16	640	294	1	12	2010
16	643	73	1	8	2010
16	643	79	1	8	2010
16	643	185	1	8	2010
16	643	293	1	8	2010
16	644	18	1	7	2010
16	644	24	1	7	2010
16	644	39	1	7	2010
16	645	102	1	10	2010
16	645	103	1	10	2010
16	645	167	1	10	2010
16	645	291	1	10	2010
16	647	24	1	7	2010
16	647	81	1	10	2010
16	647	130	1	10	2010
16	647	199	1	10	2010
16	647	293	1	7	2010
16	647	303	1	7	2010
16	648	291	1	10	2010
16	648	292	1	10	2010
16	648	294	1	10	2010
16	648	307	1	10	2010
16	648	310	1	10	2010
16	648	312	1	10	2010
16	648	313	1	10	2010
16	650	79	1	10	2010
16	650	231	1	10	2010
16	650	293	1	6	2008
16	650	294	1	10	2010
16	650	297	1	10	2010
16	650	306	1	10	2010
16	655	24	1	10	2010
16	655	39	1	10	2010
16	655	299	1	10	2010
16	655	302	1	10	2010
16	655	321	1	10	2010
16	656	102	1	10	2010
16	656	103	1	10	2010
16	656	167	1	10	2010
16	656	291	1	10	2010
16	656	300	1	10	2010
16	656	304	1	10	2010
16	657	24	1	7	2010
16	657	301	1	7	2010
16	662	167	1	7	2008
16	667	73	1	10	2010
16	667	79	1	10	2010
16	667	130	1	10	2010
16	667	291	1	10	2010
16	667	293	1	10	2010
16	667	294	1	10	2010
16	667	297	1	10	2010
16	667	299	1	10	2010
16	668	24	1	6	2010
16	668	73	1	6	2010
16	668	79	1	6	2010
16	672	320	1	12	2008
16	675	73	1	10	2008
16	675	79	1	10	2008
16	675	293	1	10	2008
16	677	199	1	10	2010
16	677	231	1	5	2008
16	678	73	1	7	2010
16	678	79	1	7	2010
16	678	81	1	7	2010
16	726	73	1	10	2010
16	891	24	1	10	2010
16	891	130	1	10	2010
16	891	292	1	10	2010
16	1045	73	1	10	2010
16	1045	79	1	10	2010
16	1379	18	1	10	2010
16	1379	79	1	10	2010
16	1379	81	1	10	2010
16	1458	24	1	11	2010
16	1458	130	1	11	2010
16	1575	24	1	10	2010
16	1575	79	1	10	2010
16	1575	81	1	10	2010
16	2303	130	1	8	2010
16	2303	185	1	8	2010
16	2303	231	1	8	2010
16	2303	292	1	8	2010
16	2303	299	1	8	2010
16	2548	24	1	12	2010
16	2548	130	1	12	2010
16	2607	79	1	10	2010
16	2607	109	1	10	2010
16	2607	185	1	10	2010
16	2645	24	1	1	2011
16	2645	81	1	1	2011
16	2645	292	1	1	2011
16	2659	73	1	1	2011
16	2659	78	1	1	2011
16	3367	73	1	11	2010
16	3367	78	1	11	2010
16	3367	79	1	11	2010
16	3367	109	1	11	2010
16	3500	24	1	7	2010
16	3500	130	1	7	2010
16	4769	24	1	11	2010
16	4769	39	1	11	2010
16	4769	130	1	11	2010
16	5151	24	5	5	2011
16	5151	81	5	5	2011
16	5151	130	5	5	2011
16	5151	296	5	5	2011
16	5151	321	5	5	2011
16	5244	73	1	12	2010
16	5244	78	1	12	2010
16	5553	73	1	10	2010
16	5553	79	1	10	2010
16	5553	81	1	10	2010
16	5553	134	1	10	2010
16	5553	185	1	10	2010
16	5591	24	1	8	2010
16	5591	231	1	8	2010
16	5726	24	1	11	2010
16	5726	79	1	11	2010
16	5726	81	1	11	2010
16	5726	296	1	11	2010
16	9844	167	1	7	2010
16	9844	302	1	7	2010
16	11571	81	1	11	2010
16	11571	185	1	11	2010
16	11571	296	1	11	2010
16	11728	24	1	11	2010
16	11728	79	1	11	2010
16	11728	109	1	11	2010
16	11728	134	1	11	2010
16	12037	24	1	10	2010
16	12037	185	1	10	2010
16	12037	231	1	10	2010
16	13361	24	1	10	2010
16	13361	79	1	10	2010
16	13361	231	1	10	2010
16	13361	306	1	10	2010
16	13440	301	1	3	2011
16	13440	321	1	3	2011
16	14265	73	1	2	2011
16	14265	79	1	2	2011
16	15914	24	1	10	2010
16	15914	73	1	10	2010
16	15914	79	1	10	2010
16	15914	291	1	10	2010
16	15914	297	1	10	2010
16	16671	18	1	10	2010
16	16671	79	1	10	2010
16	16671	81	1	10	2010
16	16671	199	1	10	2010
16	16671	309	1	10	2010
16	16917	24	1	10	2010
16	16917	93	1	10	2010
16	16917	231	1	10	2010
16	16917	292	1	10	2010
17	3716	200	1	7	2009
17	3716	323	1	7	2009
17	3716	324	1	7	2009
17	3716	325	1	7	2009
17	3716	326	1	7	2009
18	389	23	1	2	2008
18	722	90	1	2	2008
18	722	327	1	2	2008
20	752	341	1	5	2010
20	752	343	1	5	2010
20	1990	344	1	11	2010
20	3504	59	1	11	2010
20	3504	341	1	11	2010
20	5067	178	1	5	2010
20	11126	342	1	12	2010
20	17450	15	1	5	2010
20	17450	47	1	5	2010
21	55	18	1	9	2006
21	55	24	1	9	2006
21	55	25	1	9	2006
21	55	39	1	9	2006
21	55	49	1	9	2006
21	55	79	1	9	2006
21	55	81	1	9	2006
21	55	90	1	9	2006
21	55	127	1	9	2006
21	55	130	1	9	2006
21	55	187	1	9	2006
21	55	200	1	9	2006
21	55	203	1	9	2006
21	55	208	1	9	2006
21	55	308	1	9	2006
21	55	309	1	9	2006
21	55	346	1	9	2006
21	55	347	1	9	2006
21	55	348	1	9	2006
21	55	350	1	9	2006
21	55	351	1	9	2006
21	55	352	1	9	2006
21	55	357	1	9	2006
21	55	358	1	9	2006
21	55	359	1	9	2006
21	55	360	1	9	2006
21	55	363	1	9	2006
21	55	365	1	9	2006
21	55	366	1	9	2006
21	55	369	1	9	2006
21	55	372	1	12	2006
21	289	24	1	9	2006
21	289	39	1	9	2006
21	289	73	1	9	2006
21	289	79	1	9	2006
21	289	127	1	9	2006
21	289	130	1	9	2006
21	289	200	1	9	2006
21	289	203	1	9	2006
21	289	346	1	9	2006
21	289	347	1	9	2006
21	289	348	1	9	2006
21	289	349	1	9	2006
21	289	350	1	9	2006
21	289	353	1	9	2006
21	289	354	1	9	2006
21	289	359	1	9	2006
[truncated: 184,480 more rows]
