# Supplementary material for: A social recommendation model based on adaptive residual graph convolution networks
Source: PeerJ Comput Sci. 2025 Jul 16;11:e3010. doi: 10.7717/peerj-cs.3010 (PMC12453798; doi:10.7717/peerj-cs.3010)
Supplement: Supplemental Information 1 [file peerj-cs-11-3010-s001.zip › SocialGCNRI-master/parse.py]

import argparse


def parse_args():
    parser = argparse.ArgumentParser()
    # for hyper parameters
    parser.add_argument('-m', '--model', type=str, default='SocialLGN')

    parser.add_argument('-d', '--dataset', type=str, default='ciao')

    parser.add_argument('--recdim', type=int, default=116,
                        help="the embedding size")

    parser.add_argument('--lr', type=float, default=0.001,
                        help="the learning rate")

    parser.add_argument('--decay', type=float, default=1e-5,
                        help="the weight decay for l2 normalization=1e-4")

    parser.add_argument('--bpr_batch', type=int, default=2048,
                        help="the batch size for bpr loss training procedure")

    parser.add_argument('--epochs', type=int, default=10000)

    # for deep model
    parser.add_argument('--layer', type=int, default=4,
                        help="the layer num of graphs")

    # normally unchanged
    parser.add_argument('--topks', nargs='?', default="[10,20]",
                        help="@k test list")

    parser.add_argument('--testbatch', type=str, default=100,
                        help="the batch size of users for testing")

    parser.add_argument('--load', type=int, default=0)

    parser.add_argument('--seed', type=int, default=2024, help='random seed')
    return parser.parse_args()
