# Supplementary material for: A social recommendation model based on adaptive residual graph convolution networks
Source: PeerJ Comput Sci. 2025 Jul 16;11:e3010. doi: 10.7717/peerj-cs.3010 (PMC12453798; doi:10.7717/peerj-cs.3010)
Supplement: Supplemental Information 1 [file peerj-cs-11-3010-s001.zip › SocialGCNRI-master/README.md]

# SocailGCNRI

This is an implemention for our Information Sciences paper based on Pytorch

[A Social Recommendation Model Based on Adaptive Residual Graph Convolution Networks ]
by Rui Chen, Kangning Pang, Qingfang Liu, Lei Zhang, Hao Wu, Cundong Tang, and Pu Li

# Dataset
We provide two datasets: [LastFM](https://grouplens.org/datasets/hetrec-2011/) and [Ciao](https://www.cse.msu.edu/~tangjili/datasetcode/truststudy.htm).

# Example to run the codes
1. Environment: I have tested this code with python3.9 Pytorch=2.0.1 CUDA=11.0
2. Run SocialGCNRI

    `python main.py --model=SocailGCNRI --dataset=lastfm --decay=1e-4 --lr=0.001 --layer=4 --seed=2020 --topks="[10,20]" --recdim=128 --bpr_batch=2048`
