# Supplementary material for: A social recommendation model based on adaptive residual graph convolution networks
Source: PeerJ Comput Sci. 2025 Jul 16;11:e3010. doi: 10.7717/peerj-cs.3010 (PMC12453798; doi:10.7717/peerj-cs.3010)
Supplement: Supplemental Information 1 [file peerj-cs-11-3010-s001.zip › SocialGCNRI-master/register.py]

from pprint import pprint
import time

import dataloader
import model
import world


if world.dataset in ['lastfm', 'ciao', 'epinions', 'douban', 'gowalla']:
    if world.model_name in ['SocialGCNRI']:
        dataset = dataloader.SocialGraphDataset(world.dataset)
    elif world.model_name in ['LightGCN']:
        dataset = dataloader.GraphDataset(world.dataset)
    elif world.model_name in ['bpr']:
        dataset = dataloader.PairDataset(world.dataset)

print('===========config================')
pprint(world.config)
print(time.strftime("%Y-%m-%d %H:%M:%S", time.localtime()))
print("LOAD:", world.LOAD)
print("Weight path:", world.PATH)
print("Test Topks:", world.topks)
print("using bpr loss")
print('===========end===================')

MODELS = {
    'bpr': model.PureBPR,
    'LightGCN': model.LightGCN,
    'SocialGCNRI': model.SocialGCNRI,
}
